# Supplementary material for: Structural materials with afterglow room temperature phosphorescence activated by lignin oxidation
Source: Nat Commun. 2022 Sep 20;13:5508. doi: 10.1038/s41467-022-33273-1 (PMC9489714; doi:10.1038/s41467-022-33273-1)
Supplement: Supplementary file 5 — Source Data [file 41467_2022_33273_MOESM5_ESM.xlsx]

## Sheet: Fig.2a
OL PL			OL Phos
Wavelength (nm)	Intensity		Wavelength (nm)	Intensity
380	591279		375	15082.5
381	624633		380	22230.9
382	655043		385	30742.3
383	689475		390	37511.8
384	721874		395	43647.7
385	758647		400	49622
386	790814		405	54876.3
387	828925		410	57548.9
388	868394		415	61286.1
389	910896		420	62987.5
390	952838		425	66962.8
391	994224		430	71480.8
392	1034670		435	74986
393	1084100		440	86368.3
394	1128990		445	97337.9
395	1171930		450	111346
396	1215240		455	129517
397	1254800		460	148608
398	1300070		465	168629
399	1340890		470	189049
400	1385630		475	204394
401	1441150		480	231982
402	1497190		485	250583
403	1555120		490	266407
404	1604820		495	286545
405	1661450		500	293715
406	1713520		505	312907
407	1766000		510	314513
408	1812920		515	325384
409	1859660		520	331999
410	1914440		525	333100
411	1959610		530	333336
412	2010020		535	326861
413	2057520		540	329077
414	2102860		545	312682
415	2148840		550	313350
416	2192710		555	296119
417	2240540		560	287714
418	2286050		565	279265
419	2330740		570	259199
420	2369490		575	253430
421	2410360		580	237412
422	2449330		585	227606
423	2486630		590	214815
424	2529490		595	198766
425	2561630		600	191678
426	2596660		605	181609
427	2634000		610	169021
428	2671650		615	158294
429	2697510		620	143100
430	2725990		625	137439
431	2756080		630	125452
432	2796480		635	118118
433	2810450		640	109464
434	2850290		645	104009
435	2861350		650	95096
436	2889950		655	91964.5
437	2909980		660	83702.5
438	2918750		665	77084.6
439	2949990		670	73204
440	2964960		675	69025.2
441	2988260		680	59167.4
442	2991600		685	54590.5
443	3004740		690	50156.9
444	3017000		695	46742.9
445	3029700		700	42950.3
446	3033490		705	40156.4
447	3044420		710	38609.9
448	3058260		715	33036
449	3068780		720	34196.2
450	3068480		725	29533.1
451	3084060		730	28780.4
452	3102850		735	25112.7
453	3114750		740	25551.4
454	3134770		745	21217.1
455	3149180		750	20207.9
456	3162370		755	17467.2
457	3174960		760	16533.1
458	3191300		765	15944.6
459	3199940		770	14861.7
460	3207580		775	13467.4
461	3217010		780	13203.4
462	3224310		785	12254.5
463	3227120		790	11912.7
464	3230230		795	9574.09
465	3233090		800	8761.88
466	3241910		805	7985.3
467	3237730		810	8525.73
468	3236360		815	7486.6
469	3229290		820	8567.05
470	3222640		825	7971.59
471	3223860		830	8839.87
472	3208550
473	3195680
474	3189190
475	3168750
476	3158120
477	3144310
478	3143400
479	3135080
480	3126290
481	3111600
482	3092430
483	3080150
484	3055030
485	3034770
486	3020890
487	3004340
488	2975040
489	2962590
490	2942240
491	2918320
492	2906610
493	2875490
494	2855800
495	2829220
496	2801840
497	2784080
498	2753590
499	2734870
500	2709410
501	2699050
502	2670890
503	2653140
504	2638190
505	2618860
506	2597570
507	2575810
508	2548990
509	2536010
510	2519490
511	2486140
512	2480150
513	2452430
514	2430670
515	2408940
516	2390490
517	2366360
518	2348980
519	2323630
520	2296680
521	2281800
522	2254410
523	2234790
524	2200360
525	2188130
526	2157060
527	2140090
528	2111500
529	2087200
530	2065000
531	2041350
532	2018320
533	1994390
534	1975110
535	1943270
536	1931530
537	1904050
538	1875030
539	1857290
540	1827620
541	1805420
542	1785380
543	1766190
544	1745700
545	1717040
546	1701860
547	1681850
548	1656410
549	1632730
550	1606270
551	1590690
552	1570390
553	1552450
554	1526260
555	1501910
556	1488910
557	1468950
558	1451830
559	1431620
560	1416480
561	1397580
562	1378980
563	1360150
564	1337010
565	1319380
566	1307410
567	1293760
568	1279680
569	1260410
570	1241930
571	1217510
572	1204820
573	1182190
574	1170740
575	1154380
576	1132620
577	1116070
578	1107480
579	1087560
580	1065940
581	1052390
582	1036750
583	1021210
584	1012960
585	997436
586	977673
587	964253
588	944972
589	937877
590	924601
591	915463
592	902879
593	888941
594	870735
595	852466
596	832111
597	830122
598	801589
599	789798
600	780287
601	769474
602	764055
603	744563
604	739187
605	727040
606	713772
607	703026
608	691479
609	686137
610	671376
611	666195
612	652795
613	646881
614	639482
615	623525
616	618912
617	606688
618	590203
619	596002
620	576488
621	572694
622	568009
623	555763
624	548214
625	542338
626	533733
627	528425
628	521706
629	510032
630	505217
631	496857
632	498605
633	489806
634	475479
635	475264
636	470374
637	466973
638	455654
639	453532
640	446020
641	441803
642	430002
643	427742
644	418465
645	417423
646	409923
647	404102
648	392771
649	389242
650	390232
651	386524
652	382997
653	375826
654	370049
655	365912
656	359295
657	359595
658	356312
659	350589
660	349843
661	350622
662	346390
663	340019
664	340851
665	332915
666	325862
667	330744
668	328326
669	327154
670	322025
671	318284
672	319332
673	314601
674	321205
675	318624
676	317205
677	311670
678	315900
679	322298
680	313759
681	318123
682	321741
683	329689
684	340912
685	369108
686	390423
687	401913
688	395286
689	376010
690	356826
691	338834
692	329716
693	335548
694	339293
695	344019
696	351785
697	359491
698	359763
699	370224
700	387636

## Sheet: Fig.2b
Time-resolved RTP emission of OL
	0	39.99	79.98	119.97	159.96	199.95	239.94	279.93	319.92	359.91	399.9	439.89	479.88	519.87	559.86	599.85	639.84	679.83	719.82	759.81	799.8	839.79	879.78	919.77	959.76	999.75	1039.74	1079.73	1119.72	1159.71	1199.7	1239.69	1279.68	1319.67	1359.66	1399.65	1439.64	1479.63	1519.62	1559.61	1599.6	1639.59	1679.58	1719.57	1759.56	1799.55	1839.54	1879.53	1919.52
380	734.33	6.52763	3.97699	2.35259	1.50038	1.34859	1.35009	0.92723	0.90023	0.47237	0.70293	0.65016	0.37509	0.65016	0.42511	0.57514	0.47062	0.32958	0.42011	0.3801	0.25006	0.29432	0.27482	0.28107	0.31858	0.20655	0.10003	0.27507	0.21755	0.18255	0.16704	0.25806	0.07502	0.27507	0.14104	0.03401	0.12503	0.17504	0.07502	0.17504	0.15004	0.20005	0.05001	0.15004	0.15004	0.07502	0.12503	0.10003	0.20005
382	754.382	7.60515	4.12578	1.9795	2.02101	1.52638	1.22881	0.82296	0.87497	0.47762	0.67517	0.79695	0.62841	0.67517	0.45011	0.49587	0.32933	0.4001	0.35009	0.30008	0.50013	0.20005	0.4001	0.12503	0.22506	0.27507	0.15004	0.20005	0.16754	0.30758	0.17504	0.20005	0.20005	0.07502	0.22506	0.17504	0.09052	0.23456	0.02501	0.12503	0.10003	0.35009	0.17504	0.12503	0.15004	0.23831	0.16179	0.17504	0.12503
384	784.489	8.3796	4.07752	2.27607	2.59715	1.25631	0.95024	0.92298	0.67742	0.67517	0.82221	0.5999	0.6034	0.55014	0.62516	0.32083	0.25431	0.37034	0.40485	0.29482	0.43036	0.37509	0.17504	0.39385	0.25631	0.15004	0.20005	0.37509	0.21755	0.14979	0.1828	0.26682	0.2083	0.27507	0.22506	0.15004	0.12503	0.20005	0.17504	0.15004	0.25006	0.15004	0.25006	0.05001	0.15004	0.12503	0.17504	0.10003	0.12503
386	811.746	8.73118	4.10303	2.40035	1.85171	1.44861	1.4021	0.84571	1.02976	0.64466	0.68067	0.60015	0.52513	0.57514	0.42511	0.37509	0.30008	0.4001	0.27507	0.26982	0.15529	0.27507	0.32508	0.30008	0.35009	0.35009	0.15004	0.22506	0.20005	0.2173	0.15779	0.22506	0.27507	0.4001	0.27507	0.17504	0.26557	0.08452	0.21505	0.26007	0.32508	0.07502	0.31408	0.13603	0.25006	0.02501	0.15004	0.20005	0.02501
388	844.154	9.28057	5.02801	3.02651	2.22381	1.47662	1.45011	1.27732	0.70018	0.84471	0.8057	0.55014	0.67167	0.50363	0.55014	0.37084	0.6044	0.62516	0.4001	0.46987	0.35534	0.46362	0.28057	0.32483	0.38135	0.4001	0.24306	0.33208	0.27507	0.32508	0.20005	0.10003	0.32508	0.22506	0.22506	0.27507	0.27507	0.17504	0.20005	0.25006	0.20005	0.16429	0.2108	0.20005	0.17504	0.2133	0.13678	0.20005	0.17504
390	856.055	10.3576	5.17879	3.75169	2.37384	1.87322	1.33058	1.47312	0.89747	0.60515	0.85021	0.52513	0.62166	0.30358	0.57514	0.84596	0.6044	0.35009	0.42511	0.25006	0.27507	0.33858	0.31158	0.22506	0.4001	0.30007	0.15004	0.25006	0.30008	0.15004	0.16704	0.15804	0.22506	0.17504	0.25006	0.17504	0.22506	0.26532	0.2098	0.15004	0.27507	0.25006	0.10003	0.10003	0.17504	0.08827	0.06177	0.22506	0.05001
392	887.336	11.6082	5.22956	3.82171	2.35534	1.77344	1.65191	1.37509	1.47012	1.005	0.82496	0.75319	0.97174	0.57864	0.42111	0.4041	0.4001	0.42511	0.27507	0.25006	0.61966	0.34984	0.38085	0.12503	0.20005	0.30007	0.10003	0.17504	0.07502	0.2173	0.2078	0.22506	0.10003	0.17504	0.25006	0.24081	0.25931	0.10003	0.29007	0.23506	0.17504	0.10003	0.27507	0.15004	0.25006	0.32508	0.12503	0.27507	0.32508
394	902.388	12.8082	6.72718	4.1793	2.64991	1.72468	1.97674	1.27707	1.14754	0.90248	1.05001	0.97499	0.72843	0.52513	0.62516	0.50013	0.30008	0.32508	0.45011	0.20005	0.42511	0.27507	0.32508	0.29382	0.43136	0.15004	0.17504	0.27507	0.25006	0.17504	0.27507	0.1918	0.05826	0.15004	0.31608	0.15904	0.10003	0.27507	0.22506	0.25006	0.15004	0.37509	0.15004	0.07502	0.06352	0.16154	0.20005	0.15004	0.10003
396	912.819	15.7037	6.55739	4.45136	3.22656	1.84996	1.54989	1.50213	1.22506	1.35284	0.67217	0.75319	0.85021	0.64641	0.79995	0.67917	0.50013	0.39535	0.55989	0.43986	0.44986	0.23056	0.55014	0.44386	0.32483	0.32483	0.25681	0.30333	0.27182	0.35009	0.27507	0.22506	0.22506	0.12503	0.19105	0.18405	0.17504	0.15004	0.24006	0.33508	0.32508	0.22506	0.32508	0.25006	0.07502	0.11328	0.11178	0.15004	0.32508
398	939.318	15.7369	7.95499	4.47337	3.28307	2.05026	1.82521	1.57514	1.15004	1.10003	0.94699	0.98125	0.70017	0.47512	0.66717	0.59965	0.35409	0.52963	0.60015	0.45011	0.4141	0.3861	0.35009	0.34384	0.17479	0.38159	0.45011	0.36784	0.35734	0.32508	0.35009	0.27507	0.17504	0.30008	0.32508	0.37509	0.22506	0.42511	0.20005	0.4001	0.15004	0.2143	0.23581	0.12503	0.27507	0.17504	0.17504	0.27507	0.10003
400	916.591	15.2386	6.85046	4.50363	2.99875	2.45336	1.62716	1.42311	1.10253	1.04476	1.17779	0.8032	0.59665	0.42861	0.45011	0.42511	0.72068	0.42961	0.42511	0.35009	0.30008	0.35009	0.4191	0.3811	0.25006	0.30007	0.3931	0.39985	0.1823	0.39235	0.33283	0.15004	0.37509	0.32508	0.17504	0.27507	0.24056	0.25956	0.29007	0.23506	0.17504	0.25356	0.19655	0.23881	0.27482	0.16154	0.20105	0.34909	0.12503
402	944.399	15.9805	7.25731	4.35484	3.19905	2.25006	2.27307	1.47687	1.2048	1.19755	0.97799	0.97524	0.84671	0.8037	0.52113	0.55414	0.57064	0.42961	0.85021	0.50013	0.37509	0.42511	0.32508	0.45011	0.32508	0.62516	0.42511	0.31783	0.35734	0.15004	0.25006	0.30008	0.17504	0.20005	0.20005	0.32508	0.22506	0.30008	0.25506	0.19505	0.20005	0.08927	0.31083	0.10003	0.25006	0.12503	0.30008	0.16279	0.23731
404	963.229	17.2326	7.42711	4.29908	3.05626	2.30508	2.04251	1.78345	1.27532	1.29482	1.08077	0.90023	0.75769	0.63891	0.57889	0.5959	0.50438	0.60015	0.54014	0.53513	0.4001	0.36934	0.40585	0.42511	0.30008	0.37509	0.35009	0.36784	0.1823	0.25006	0.22506	0.40035	0.34984	0.34134	0.27482	0.20905	0.15004	0.1903	0.25982	0.12503	0.20005	0.25006	0.10003	0.17504	0.12503	0.25006	0.12503	0.12503	0.12503
406	979.632	18.9112	8.05201	4.42961	3.37384	2.40335	2.34834	1.94999	1.52488	1.03026	1.02226	0.75319	0.70017	0.72518	0.72118	0.47487	0.57489	0.62491	0.67992	0.51988	0.6054	0.45011	0.4191	0.49362	0.55614	0.4066	0.34309	0.3821	0.50013	0.16729	0.28282	0.22506	0.35009	0.25006	0.29107	0.44986	0.30933	0.32508	0.22506	0.27507	0.17504	0.27507	0.27507	0.16379	0.2113	0.25006	0.10003	0.22506	0.15004
408	992.253	21.5464	8.54964	5.85471	3.3796	2.92398	2.12128	2.35209	2.05501	1.46437	1.33333	1.05001	0.57839	0.74269	0.59965	0.70818	0.94124	0.6044	0.55489	0.61465	0.51063	0.77519	0.64416	0.33108	0.32508	0.4001	0.45011	0.4001	0.37509	0.30008	0.20905	0.29107	0.27507	0.22506	0.35009	0.32508	0.15004	0.22506	0.30008	0.22506	0.33958	0.18555	0.25006	0.13878	0.26132	0.25156	0.44861	0.25006	0.28757
410	1015.81	22.5674	8.80195	6.35484	3.64866	3.20155	2.32683	2.07277	1.05451	1.12228	1.00275	1.05326	1.12528	1.02526	0.56714	0.53313	0.72068	0.47962	0.60015	0.65016	0.35009	0.54439	0.57489	0.50613	0.44361	0.51813	0.33858	0.32508	0.21755	0.25756	0.3841	0.4161	0.25806	0.19205	0.30008	0.30008	0.17504	0.25006	0.25006	0.25006	0.26457	0.16054	0.15004	0.08877	0.26132	0.1883	0.31283	0.22406	0.15004
412	1033.74	21.087	10.8605	5.82771	4.32533	3.05001	2.77694	2.10228	1.02501	1.14729	1.37484	1.25631	0.86822	0.47837	0.82096	0.75394	0.47937	0.55014	0.57514	0.49487	0.50538	0.65016	0.35009	0.55014	0.50013	0.46837	0.2068	0.32508	0.37509	0.35009	0.33408	0.36609	0.17504	0.1913	0.13378	0.39085	0.44986	0.35959	0.22506	0.20005	0.25006	0.37509	0.22806	0.24706	0.55014	0.30158	0.22356	0.1878	0.14979
414	1042.99	24.0705	10.7322	6.20205	4.3991	3.62691	2.27507	2.05001	1.35234	1.35284	1.00025	1.18405	0.89147	0.93898	0.78645	0.8002	0.90023	0.60015	0.45011	0.50013	0.65016	0.42511	0.54414	0.30608	0.36859	0.35659	0.3931	0.34984	0.25731	0.35009	0.25006	0.27507	0.21655	0.45861	0.25006	0.20005	0.13103	0.38435	0.1848	0.20005	0.30008	0.23931	0.28582	0.30008	0.27507	0.30008	0.12503	0.12503	0.17504
416	1047.94	27.3411	11.107	7.30683	5.11928	3.50938	2.57914	2.27107	1.62741	1.15279	1.41936	1.20305	1.10353	0.82521	0.89622	0.82496	0.82946	0.42511	0.95024	0.60015	0.42511	0.54439	0.5999	0.28107	0.32508	0.25006	0.35009	0.29282	0.43236	0.25006	0.37509	0.35009	0.26657	0.37484	0.33383	0.37509	0.15004	0.12503	0.27507	0.12503	0.27507	0.25006	0.20005	0.22506	0.20005	0.20005	0.20005	0.10003	0.15004
418	1061.74	27.6184	12.3056	6.93023	5.15429	3.17329	2.85771	2.22106	1.65241	1.75019	1.24406	1.08102	0.87847	1.04276	0.60365	0.92073	0.60865	0.85021	0.60015	0.67517	0.42511	0.56939	0.2058	0.45011	0.31858	0.47487	0.42486	0.49988	0.43236	0.36734	0.23281	0.43361	0.4166	0.45011	0.25006	0.47512	0.4001	0.15004	0.35009	0.10003	0.26457	0.18555	0.35009	0.20005	0.22506	0.1883	0.23681	0.07502	0.12503
420	1076.77	27.2381	12.4174	7.07227	5.52338	3.37759	3.27457	2.20605	2.05501	1.52538	1.17229	1.25331	1.12178	1.05001	1.04601	0.70818	0.72518	0.65016	0.59515	0.60515	0.51963	0.45561	0.56914	0.34359	0.48112	0.45661	0.46812	0.42486	0.50738	0.44236	0.48287	0.36684	0.13328	0.25006	0.17504	0.32508	0.12503	0.30008	0.19005	0.36009	0.15004	0.07502	0.32508	0.25006	0.28857	0.28657	0.11303	0.23706	0.22506
422	1085.72	29.4221	13.8567	7.32533	5.25782	3.12828	3.05226	2.26632	2.15429	1.42186	1.75544	1.07802	1.3966	1.10728	0.97124	0.67917	0.87072	0.92973	0.42511	0.66992	0.55539	0.36934	0.68092	0.31258	0.43111	0.49987	0.49287	0.31408	0.55014	0.41735	0.40785	0.16679	0.33333	0.35009	0.25006	0.25006	0.3906	0.28457	0.30008	0.35009	0.32508	0.35009	0.25006	0.20005	0.15004	0.30008	0.25106	0.22406	0.20005
424	1095.84	32.6494	13.7072	8.55239	6.32933	4.35184	2.82496	2.30433	2.02526	1.64741	1.39985	1.14979	1.22481	0.93223	1.07127	0.70418	0.87522	0.85021	0.54514	0.74994	0.67492	0.50563	0.72518	0.52513	0.47512	0.49337	0.33183	0.54289	0.37484	0.57489	0.38285	0.27507	0.35009	0.17504	0.29107	0.23406	0.25006	0.20005	0.25006	0.4001	0.35009	0.22506	0.32508	0.25006	0.22506	0.32508	0.3881	0.14979	0.28732
426	1102.17	33.9963	15.053	8.36084	5.8002	3.72293	3.38034	2.37709	2.20005	1.54989	1.92498	1.30633	1.08977	0.88572	0.82521	0.82096	0.87497	1.10478	0.65016	0.75019	0.47512	0.74444	0.6059	0.62516	0.57514	0.54339	0.50688	0.36059	0.36459	0.30008	0.32508	0.42511	0.30008	0.47512	0.44111	0.25906	0.27507	0.47512	0.17504	0.20005	0.22506	0.25006	0.22506	0.2138	0.2133	0.37309	0.18805	0.22481	0.28732
428	1114.22	34.8495	14.929	8.88372	6.32658	3.99625	3.10503	2.43361	2.32308	1.75294	1.92248	1.35009	1.37159	1.6074	1.01725	1.17905	0.79995	0.97499	0.5799	0.73969	0.48562	0.61941	0.65591	0.42511	0.56864	0.53163	0.33608	0.27457	0.53964	0.25006	0.22506	0.30008	0.29157	0.33358	0.35009	0.31583	0.25931	0.45011	0.05001	0.17504	0.20005	0.1893	0.1858	0.17504	0.25006	0.20155	0.24856	0.27507	0.22506
430	1115.89	38.4774	16.4409	9.65491	5.70143	4.96974	3.85496	3.4041	1.97975	2.25031	1.77219	1.39985	1.10678	1.26407	0.83646	0.82521	1.02076	0.82971	0.7952	0.53013	0.75019	0.67517	0.46312	0.3871	0.52513	0.50012	0.21805	0.30708	0.4001	0.49237	0.28282	0.47512	0.16654	0.22481	0.40885	0.35009	0.20005	0.15004	0.35009	0.30008	0.16454	0.22481	0.2108	0.22506	0.30008	0.22506	0.10003	0.12503	0.26257
432	1125.3	39.8485	17.0353	9.58565	6.5979	5.28207	3.77369	2.95249	2.49287	2.36059	1.94449	1.29983	1.35334	1.17129	0.92873	1.12078	0.97474	0.90923	1.11528	0.75494	0.80545	0.47512	0.60015	0.47512	0.45011	0.53663	0.56364	0.30008	0.27507	0.42511	0.45011	0.37509	0.26657	0.33358	0.37509	0.37509	0.20005	0.30008	0.30008	0.20005	0.32508	0.37509	0.15004	0.23881	0.36134	0.32508	0.20005	0.22506	0.3876
434	1125.27	42.3276	18.7612	11.5584	7.06927	4.9895	4.62391	2.7957	2.90723	2.45311	1.51638	1.7812	1.64316	1.73218	1.12503	1.22081	1.08377	0.77044	1.35509	0.80945	0.76044	0.45561	0.36909	0.95624	0.55014	0.4001	0.47512	0.32508	0.56764	0.35759	0.25006	0.63366	0.44161	0.35009	0.37509	0.29082	0.50938	0.30008	0.44011	0.43511	0.37509	0.43936	0.2108	0.42511	0.17504	0.17504	0.32508	0.42511	0.25006
436	1142.9	44.5501	20.6327	11.4836	7.53063	5.4036	4.42736	3.69592	2.88222	2.69767	1.70593	1.99725	1.52863	1.38535	1.44536	0.94524	1.32533	0.94549	0.82496	0.66967	0.65516	0.53063	0.57514	0.49387	0.55639	0.42511	0.62516	0.44286	0.50738	0.52513	0.30008	0.4001	0.22506	0.30008	0.46612	0.37484	0.25931	0.44036	0.33483	0.41485	0.23531	0.22506	0.37509	0.4001	0.22506	0.41335	0.2118	0.27507	0.20005
438	1148.72	44.4094	20.0553	11.8575	8.42761	6.3816	4.50012	3.44761	2.85446	2.30808	2.12553	1.89072	1.23156	1.27132	1.12878	1.05001	0.94999	1.25006	0.92498	0.7802	0.7837	0.66092	0.69392	0.5809	0.54989	0.55664	0.42511	0.5929	0.37484	0.39985	0.40785	0.50013	0.34159	0.32483	0.37484	0.49988	0.40935	0.27507	0.17504	0.27507	0.4001	0.20005	0.32508	0.23881	0.26132	0.15004	0.18805	0.21205	0.30008
440	1155.48	49.4741	22.1558	13.04	9.02651	6.25306	4.23056	4.01851	2.85922	2.30008	2.84421	1.5994	1.62791	1.73218	1.19205	1.34534	1.16729	0.94549	0.80495	0.92523	0.75019	0.60015	0.52513	0.56889	0.73043	0.58765	0.58865	0.51788	0.53238	0.57514	0.50013	0.32508	0.51663	0.3911	0.24256	0.46587	0.29983	0.45962	0.3901	0.31008	0.28957	0.3856	0.4001	0.30008	0.36359	0.21155	0.21305	0.31208	0.32508
442	1166.51	51.4746	23.4136	13.6079	9.90598	6.72518	4.82871	4.60015	2.95474	2.87522	2.27807	2.06552	1.77794	1.82471	1.64966	1.53738	1.07527	1.2003	1.10028	1.0095	0.71593	0.83871	0.71168	0.8002	0.46862	0.70668	0.42511	0.31783	0.50738	0.35009	0.29207	0.35809	0.22506	0.37509	0.4001	0.22506	0.14054	0.25956	0.4151	0.26007	0.37509	0.22506	0.20005	0.30008	0.31358	0.16154	0.17504	0.30008	0.30008
444	1171.77	51.5146	24.2108	14.7932	9.69743	7.72043	5.93448	4.62316	3.23231	2.84496	2.65291	2.02176	2.18179	2.004	1.72543	1.32533	1.14579	1.27032	1.13478	0.70018	0.62516	0.70018	0.8002	0.77519	0.65016	0.84346	0.73193	0.67517	0.55014	0.62516	0.42511	0.6004	0.44086	0.35909	0.50013	0.47512	0.25006	0.45011	0.4001	0.47512	0.57514	0.15004	0.35009	0.42511	0.21355	0.32483	0.23681	0.32508	0.30008
446	1180.48	54.6787	26.3366	16.5324	10.8095	8.35009	6.85171	5.35409	4.21981	3.21005	3.20305	2.64366	2.30307	1.62466	2.01175	1.47112	1.09552	1.26532	1.00925	1.03926	1.11578	0.70568	0.95024	0.85021	0.60015	0.84346	0.78195	0.99625	0.55414	0.35009	0.44211	0.33308	0.70018	0.70018	0.45011	0.51588	0.65942	0.15004	0.4001	0.36484	0.28532	0.20005	0.35009	0.25006	0.32508	0.25006	0.31308	0.23706	0.17504
448	1196.6	59.1288	28.148	16.9787	11.5099	7.95199	6.35209	5.37284	4.53213	3.9975	3.39685	2.6124	2.47187	1.90748	1.67142	1.70443	1.49587	0.92973	1.22531	0.85947	1.29107	0.79445	0.88097	0.69392	0.88147	0.52513	0.49312	0.7822	0.51013	0.59015	0.50913	0.54114	0.47512	0.42511	0.32508	0.34084	0.28432	0.62516	0.27507	0.30008	0.29357	0.4066	0.32508	0.43886	0.33633	0.12503	0.22506	0.17504	0.25006
450	1203.06	57.0963	28.7152	18.8885	12.0263	8.72068	7.2143	5.15879	4.59565	3.87497	3.28682	2.92248	3.02901	2.34309	1.72093	1.82896	1.88397	1.22056	1.4101	1.75994	1.05526	1	1.15604	0.84396	0.70643	0.77519	0.67517	0.8002	0.55014	0.47512	0.52513	0.37509	0.50013	0.46637	0.68392	0.35009	0.42511	0.32508	0.47512	0.37509	0.30008	0.4001	0.3891	0.34984	0.32483	0.21155	0.35109	0.19905	0.22506
452	1206.55	59.4384	29.3518	18.1918	12.2583	9.65367	7.20205	5.96599	4.46612	3.72243	3.53088	2.77845	2.42886	2.68942	2.02076	1.983	1.30883	1.35034	1.36034	1.31008	1.52513	1.02501	0.63091	1.05026	0.7992	0.55114	0.61115	0.63916	0.77519	0.52513	0.45011	0.56689	0.39985	0.32483	0.31583	0.48387	0.30933	0.45011	0.4001	0.35459	0.32058	0.30008	0.29207	0.33308	0.35009	0.35009	0.20005	0.26282	0.26232
454	1213.58	62.4104	29.0105	17.7799	14.8772	9.64441	7.58089	6.81395	5.11453	4.31208	3.45837	2.78145	3.02901	2.31808	2.52113	1.62466	1.50413	1.60465	1.70018	1.10003	1.15554	0.75019	0.82521	0.92523	0.8187	0.69992	1.02501	0.71768	0.56464	0.66742	0.67492	0.42486	0.5834	0.70018	0.62516	0.45011	0.43111	0.48437	0.5999	0.39985	0.27482	0.43561	0.17504	0.42511	0.27507	0.26332	0.33683	0.20005	0.37509
456	1219.08	62.2075	31.5689	18.5541	14.0595	10.5819	7.62115	7.02901	6.45236	4.35234	3.75269	3.43136	2.72518	2.0175	2.54964	2.35809	1.6069	1.61315	0.96449	1.1898	0.98025	1.11928	1.08077	0.84996	0.85646	0.85021	0.95024	0.62516	0.59265	0.85771	0.87522	0.60865	0.51663	0.5914	0.48387	0.51588	0.40935	0.5904	0.48487	0.4001	0.37509	0.32508	0.22506	0.25006	0.4021	0.23631	0.28682	0.30008	0.30008
458	1230.72	63.2006	32.983	20.1148	14.0628	10.5256	8.28307	6.77795	6.02576	4.43386	4.14179	3.40335	3.30032	2.72518	2.10003	2.1958	1.82921	1.84996	1.55989	1.76494	1.50838	1.07202	1.32508	1.04376	0.86272	0.85021	0.61815	0.82496	0.63241	0.64241	0.68292	0.76694	0.62491	0.53363	0.67517	0.45011	0.31558	0.35959	0.30008	0.30008	0.17504	0.36434	0.31083	0.47512	0.20005	0.32508	0.27507	0.25006	0.33758
460	1243.63	68.7099	34.2633	22.0575	16.3116	12.04	9.04476	7.44961	6.30183	5.45486	4.60265	4.05627	3.21055	2.93573	2.57464	2.08302	2.02501	2.15479	1.65016	1.33959	1.28557	1.27507	1.35609	1.06902	0.74994	1.15004	0.89998	0.83221	0.70018	0.82521	0.47512	0.54189	0.75844	0.69142	0.45886	0.47512	0.58115	0.49412	0.63516	0.55489	0.48537	0.32508	0.50013	0.47512	0.30008	0.35009	0.33808	0.56214	0.25006
462	1254.45	70.0723	39.6807	24.2836	17.6129	13.2383	10.1255	8.03201	7.34284	5.85221	4.43336	4.95349	3.93223	3.0005	3.19655	2.52938	2.47537	1.8002	1.65016	1.67517	0.9945	1.33058	1.42511	1.13128	1.12528	1.00025	0.82521	1.00025	0.75019	0.75019	0.75019	0.62516	0.57514	0.36634	0.48387	0.62516	0.52513	0.65016	0.4001	0.45011	0.50013	0.6144	0.31083	0.51388	0.38635	0.30008	0.30008	0.30008	0.35009
464	1279.28	81.956	41.5124	28.201	19.2738	14.0185	11.6269	9.45412	7.76469	6.49263	5.70593	4.2033	4.53288	3.06377	3.10378	2.38335	3.12103	2.6049	2.33533	1.30983	1.76394	1.75519	1.54364	1.27432	1.28082	1.2198	1.05026	0.94299	0.74244	0.91523	0.85121	0.66592	0.78345	0.47512	0.54114	0.77494	0.40935	0.55014	0.52513	0.60015	0.45011	0.25006	0.52513	0.45011	0.25006	0.55014	0.26307	0.26207	0.37509
466	1300.94	83.7674	46.4401	30.6414	19.6122	15.6907	12.7644	9.91273	8.79795	7.26932	6.08302	4.70593	4.13178	3.8002	3.49212	2.62441	3.44261	2.25031	1.8052	2.34534	2.13078	2.14479	1.41911	1.13103	1.30008	1.10678	0.8002	1.01075	1.16479	0.89247	0.72493	1.00025	0.95824	0.85021	0.66617	0.65916	0.77519	0.77519	0.45011	0.56489	0.74994	0.4106	0.27507	0.37509	0.37509	0.22506	0.47512	0.38785	0.2123
468	1323.48	95.114	49.9547	32.6889	23.5707	17.4729	13.6784	11.6312	9.15204	7.73269	5.95874	6.91598	4.65991	4.39635	3.75769	3.65867	2.96899	2.83196	2.30533	2.30983	1.88572	1.83871	1.31158	1.2188	1.51288	1.14353	1.30708	1.27532	1.16029	0.79195	1.19055	0.60815	0.84971	0.70068	0.62516	0.6159	0.38435	0.52513	0.55014	0.47512	0.37509	0.32508	0.60015	0.50013	0.4001	0.30008	0.37509	0.22506	0.36259
470	1340.09	105.889	56.9342	36.8167	26.8282	19.4181	15.9217	11.4536	9.31908	7.83696	6.74219	6.72793	5.27657	4.73293	4.30083	3.5879	2.98825	3.26607	2.43486	2.46487	2.36084	2.33884	1.84271	1.86922	1.35659	1.96674	0.88397	1.09302	1.17504	1.16729	0.92473	0.69117	0.59165	0.8087	0.61615	0.74994	0.89998	0.5999	0.5899	0.7952	0.47512	0.60015	0.4141	0.4111	0.37509	0.46337	0.28682	0.42511	0.52513
472	1366.31	109.773	60.0685	39.8492	28.987	21.7915	17.3753	14.2631	11.948	9.5829	8.19005	6.49112	6.48562	5.32558	4.64641	4.1878	3.62566	3.37209	2.54389	2.69993	2.52488	2.51138	2.1813	1.46912	1.4066	1.47537	1.49337	1.48237	1.06777	1.09227	1.37584	0.95699	1.14154	1.14979	0.94274	0.91598	0.74994	0.89998	0.83496	0.42511	0.46462	0.43561	0.42811	0.53588	0.46137	0.42511	0.63816	0.46212	0.55014
474	1385.95	118.891	61.1731	41.6179	33.0133	23.98	17.3458	16.0513	12.7805	10.6894	9.52713	7.55864	6.6349	6.13253	5.01726	4.5874	4.07077	3.23556	3.14404	3.09077	2.68417	2.33058	1.75594	2.07527	2.15579	1.64466	1.46812	1.46762	1.23206	1.3826	1.16704	1.05801	0.79995	1	0.81595	1.06827	0.99075	0.60965	0.74019	0.53513	0.50013	0.76444	0.73593	0.47512	0.60015	0.52513	0.4131	0.46212	0.36259
476	1401.91	123.727	67.6124	44.6024	33.06	26.1711	18.7572	16.815	13.2901	12.104	10.3261	7.63191	6.99725	6.51413	5.49437	4.70418	4.51263	3.70443	3.40485	3.20005	3.53613	2.38885	2.5999	2.38735	2.25031	2.45036	1.85721	1.30358	1.28957	1.33458	1.26557	1.33333	1.65041	1.02526	0.75019	0.90023	0.68117	1.05952	0.93498	0.52513	0.83971	0.7857	0.51413	0.71118	0.47712	0.84821	0.45011	0.6129	0.41235
478	1427.34	134.639	74.9852	49.0235	38.2483	29.8	22.3971	17.1043	15.5274	11.9185	10.2786	8.82221	7.58189	7.51538	6.22206	5.09202	4.32933	4.15479	3.67517	3.15929	3.14629	2.96949	2.70593	2.50638	2.13178	2.012	1.46387	1.66817	1.54264	1.44986	1.66692	1.09953	1.18305	1.10853	1.10703	1.15229	0.90023	1.10028	0.8052	0.7997	0.67067	0.45011	0.8142	0.63866	0.73618	0.58665	0.58815	0.58715	0.51263
480	1461.44	140.846	75.9862	54.8997	36.02	28.7995	22.0523	18.7157	15.5479	13.0495	11.6237	9.2063	8.52013	7.77545	6.69217	5.27857	4.78345	4.34384	4.12578	4.00075	3.21455	3.31358	2.30533	2.3996	2.0005	2.09377	1.65716	1.50038	1.56289	1.88022	1.50913	1.54939	1.30833	1.27482	1.1998	1.06827	0.65016	1.10578	0.65967	1.02501	0.72893	1.03526	0.72168	0.87522	0.91373	0.48662	0.77519	0.45011	0.55014
482	1482.84	143.536	84.1573	55.8034	39.3974	32.4076	24.8517	19.6054	16.091	15.0055	12.5339	10.2621	8.94473	8.50388	6.70493	6.85346	6.13429	4.92073	4.71518	3.82046	3.46987	3.14629	2.8157	2.81295	2.36834	2.55639	1.98175	1.91048	1.69692	1.47512	1.45011	1.58365	1.3831	1.78245	1.29232	1.31833	1.00025	0.91548	0.84996	1.01025	0.75019	0.86447	0.64991	0.68617	0.75219	0.52313	0.57514	0.60065	0.66217
484	1511.68	156.31	88.0855	61.6984	43.3839	33.981	25.4659	21.8627	18.1123	14.2056	11.7659	10.4651	9.73193	9.18905	7.03101	6.17104	6.44661	4.92973	4.84521	4.08002	3.45536	3.02501	2.78795	2.83071	2.71268	2.70017	2.12903	2.27832	1.63516	1.84021	1.30008	1.28332	1.35834	1.35859	1.15704	1.75894	1.11878	0.81545	1.3801	0.88022	0.75019	0.76444	0.89998	0.83871	0.94774	0.37509	0.58815	0.4126	0.77469
486	1524.93	161.003	95.4651	61.9948	43.4961	35.6114	27.3838	22.8215	18.5879	14.4089	13.7732	11.2536	10.7754	8.62491	7.91973	6.89223	6.43861	5.26132	5.32983	4.38935	4.29082	2.8112	3.22531	3.15654	2.46887	3.05026	2.26807	1.87472	2.05726	1.73268	2.00825	1.17529	1.77494	1.29207	1.26607	1.11828	1.26582	1.01525	0.91973	1.02526	0.87522	0.87872	1.04676	0.97524	0.76369	0.65141	0.56039	0.57514	0.55014
488	1554.16	164.172	95.0845	62.1185	48.6467	36.0985	28.069	23.0365	19.2606	17.0315	13.9757	11.0032	10.8607	9.83696	8.03901	7.10853	6.25932	5.2018	5.12928	4.21105	3.72343	3.36109	3.03701	3.42561	2.86897	2.52513	2.08902	2.67892	1.90723	1.49037	1.74244	1.63366	1.52513	1.14154	1.51613	1.74994	0.93423	1.05001	1.4151	1.07927	0.94124	0.73944	0.48887	0.77219	0.62516	0.71343	0.67492	0.53713	0.61265
490	1579.78	178.066	100.449	67.6977	50.4704	35.9312	30.855	24.814	20.984	18.2213	14.4314	13.1125	11.059	8.96474	9.06327	7.12878	6.76419	6.12153	5.09077	5.27532	3.78895	3.93599	3.86197	3.3816	2.71893	2.45011	2.30008	2.29282	1.99975	2.11528	1.98325	1.94224	1.26657	1.48362	1.45711	1.02726	1.04076	1.25006	1.10003	1.28982	0.92073	0.65016	0.92523	0.72518	0.60015	0.53838	0.87497	0.82496	0.33733
492	1595.35	190.662	103.775	68.1558	52.0228	40.2696	30.8077	26.3956	21.3808	18.5844	14.8245	13.4329	11.3358	9.61441	9.31183	7.83746	7.06277	5.72943	5.73493	4.9805	4.55339	4.15304	3.53138	2.95049	3.42561	2.84371	2.91823	2.6144	2.27032	2.02251	1.74094	1.92573	1.72468	1.56714	1.63216	1.2023	1.16579	1.22506	1.06002	1.16504	0.79995	1.13578	1.01725	0.86072	0.8112	0.66167	0.75119	0.64916	0.52513
494	1619.77	188.758	104.688	73.3756	54.4979	41.2986	33.3836	27.9527	21.163	18.8905	14.7024	13.2211	12.0843	9.83896	8.24956	8.22081	6.64591	6.8097	4.94024	5.49463	4.89648	4.55814	4.22356	4.13178	2.97549	3.24856	2.80945	2.52888	2.41485	2.25982	2.06577	2.06702	1.57489	1.47487	1.34284	1.24106	1.45962	1.06127	1.21931	1.1998	1.17079	1.03951	0.86397	0.94974	0.76119	0.47487	0.71193	0.63791	0.81245
496	1629.1	187.153	112.244	76.2611	53.8645	41.4344	34.1615	26.3468	22.0873	19.5669	16.079	13.5071	11.9507	10.5616	10.7352	8.07502	7.65542	6.64616	6.15054	5.62016	5.33058	4.49813	4.12703	3.51238	3.86897	3.15003	2.80695	2.48237	2.54289	2.17679	2.28132	2.02526	1.77519	1.88272	1.50163	1.25681	1.83446	1.36534	1.11978	1.29007	1.12903	1.03176	0.93924	0.8137	0.82271	0.82521	0.87622	0.71193	0.62491
498	1648.97	203.36	113.035	75.865	53.6819	45.6104	34.4801	28.8602	22.3661	19.9412	16.3433	15.4876	13.0475	11.2993	9.1728	7.93349	7.78245	7.20755	5.83571	5.07477	5.33884	4.25281	3.7882	4.26232	3.57514	3.4136	3.04751	2.54614	2.75019	2.16729	2.06677	2.31608	1.68342	1.70018	1.85721	1.55889	1.24981	0.99975	1.36984	1.14454	1.03101	1.17529	0.72818	0.84721	1.13878	0.69993	0.72493	0.63716	0.85021
500	1663.98	195.747	114.963	77.7469	58.8737	45.2868	36.4041	29.1283	24.3206	20.6409	18.2833	14.2043	12.8825	13.0625	9.87022	8.92498	7.7907	7.64191	6.82121	5.5849	4.54664	5.23156	3.96374	3.77519	3.71318	3.28032	2.99975	3.36434	2.55014	2.05952	2.11553	2.00025	1.90823	1.82521	1.75719	1.6024	1.6004	1.53088	1.17479	1.73969	0.93098	1.17529	1.23931	0.77494	0.73643	0.65166	0.68667	1.01275	0.61215
502	1690.64	200.354	115.705	80.6824	59.4011	45.7775	35.7194	29.6437	24.4959	20.5859	17.8467	15.4121	13.6602	11.6249	10.2746	9.5749	8.28958	6.99575	5.52038	5.75544	5.42836	5.05502	4.71243	4.12378	4.06927	3.74368	3.15404	2.75319	2.4076	2.95049	2.75044	2.4006	2.24156	2.02501	1.97499	1.51838	1.52188	1.47887	1.1803	1.5999	1.17079	0.82521	0.92523	0.67517	0.84071	0.89797	0.73693	0.78795	0.83746
504	1684.13	203.398	118.809	81.4276	59.4691	45.4709	37.4044	30.1625	26.9793	20.6977	17.8435	15.2146	13.9097	11.1068	10.6657	9.35409	8.26882	7.88222	6.975	5.76544	5.87547	4.83296	4.63641	3.4121	3.70018	4.18679	3.33158	2.34634	2.82796	2.48237	2.03276	2.24181	2.05826	1.58365	1.61615	1.82221	1.28707	1.52513	1.31008	1.16504	1.32508	1.05001	1	0.93623	0.91373	1.03826	0.7867	0.76219	0.53763
506	1706.02	203.229	123.263	80.3328	60.2748	48.8117	36.7882	32.3228	24.7019	22.6272	18.5476	15.6217	13.4521	11.7069	11.0733	9.23381	8.61466	7.97575	7.18105	6.22481	5.08002	4.77845	4.86397	4.23781	3.77469	3.04276	2.8092	3.41836	2.61015	2.4091	2.29007	2.69117	1.85847	1.95899	1.87347	1.68392	1.55939	1.29032	1.1998	1.32033	1.15029	1.13954	1.011	0.92523	0.77519	0.9885	0.82496	0.65041	0.86197
508	1714.9	210.07	121.415	84.5729	61.7827	48.3856	37.92	30.1941	25.1798	22.8637	18.1595	16.5926	14.5736	11.7752	11.4591	9.24906	9.72968	7.36409	6.67542	6.53589	6.32583	5.14479	4.8122	4.21305	3.68692	3.26281	3.39585	3.46112	2.52488	2.44211	2.15854	2.23206	1.5834	1.50763	1.69267	1.67517	1.44061	1.45962	1.06002	1.5799	1.34984	1.53563	0.87497	1.30008	0.94999	0.94999	0.79995	0.8122	0.68767
510	1722	213.763	123.874	87.4244	63.5164	46.8725	39.4641	30.7655	26.3533	22.4644	19.1605	16.6434	13.3281	12.2283	11.0455	9.63241	9.09678	7.89073	6.77445	5.83996	6.61416	5.50313	4.1813	4.23181	3.7822	3.6124	3.40035	3.28257	2.46787	2.40185	2.73143	2.15054	2.25006	1.92398	2.02451	1.77719	1.3811	1.54414	1.55514	1.37009	1.12503	1.2108	0.90023	0.96399	1.08852	0.9865	0.78695	0.87522	0.8002
512	1719.82	209.107	126.202	87.6569	62.6742	49.9485	38.5401	31.2768	25.4624	22.2421	19.1303	17.3523	13.7514	12.6252	11.3288	9.70393	8.70418	7.52338	7.21581	6.5804	5.15854	5.31083	4.63666	4.28757	3.5874	3.67491	3.29282	3.4036	2.57539	2.29257	2.92523	2.35009	1.91698	1.88297	2.11803	1.95699	1.66892	1.3906	1.29007	1.08502	1.07502	1.10003	1.29207	1.28307	1.31158	0.81495	1.22356	0.51213	0.67517
514	1726.07	210.936	125.466	86.4499	62.0188	48.2078	38.2623	31.1728	27.3163	22.4189	19.7502	17.3433	15.4058	13.7477	9.83121	9.7712	9.23306	8.50588	6.54839	5.29132	5.81295	5.02826	4.75069	4.54439	3.85572	3.6129	3.82896	2.88522	3.00025	2.88297	2.00025	1.90873	1.96674	2.24156	1.69792	1.72043	1.1908	1.34034	1.49988	1.37034	1.05026	1.50038	1.33934	0.95249	0.79745	0.86322	0.96374	0.79795	0.63741
516	1717.13	216.563	122.927	84.5221	61.9245	49.3111	40.2133	32.1423	26.1863	23.0908	18.8777	16.9527	14.3521	12.6794	10.9305	9.87872	8.75944	7.62091	7.2003	6.67517	5.72193	4.97199	4.72343	4.35034	3.92523	3	3.3791	3.37835	2.54264	2.51538	2.61841	2.43261	2.45812	2.01726	2.00725	1.5839	1.29983	1.29432	1.35034	1.50038	1.33984	1.41435	1.08577	0.7862	0.75019	0.70168	0.58665	0.61265	0.58715
518	1730.73	213.223	125.441	85.4764	64.0535	49.2858	38.4156	30.991	26.2363	22.0073	18.7009	16.5756	14.6176	12.6997	11.5229	10.6917	8.68317	7.24331	7.36534	6.61541	6.14479	4.83621	4.7822	4.29933	4.34384	3.91147	3.94949	2.93148	2.52188	2.57514	2.20805	2.26707	1.95849	2.09903	2.04951	1.36784	1.50938	1.60015	1.52513	1.20455	1.12053	1.4001	1.21405	0.71093	1.11153	0.87522	0.8132	0.84996	0.77494
520	1722.71	214.06	124.496	87.6952	63.5812	47.5216	38.6724	32.7339	26.6144	23.5221	19.2141	17.2061	14.0343	13.5354	11.8845	10.4834	8.17129	7.975	7.24981	6.70493	5.21055	5.51163	4.17529	4.31283	4.11828	3.59264	2.93799	3.87147	3.23281	2.31158	2.51413	1.86697	1.74994	1.94999	1.83196	2.10228	1.49062	1.48462	1.67517	1.11028	1.1898	1.03926	1.12178	0.85271	0.91123	0.76169	1.10028	1.03801	0.51238
522	1726.59	206.469	125.423	86.2183	63.9187	50.3176	38.5651	32.2388	25.9037	22.8117	19.7799	16.5201	14.6251	11.9082	11.8772	9.47037	8.76169	8.29333	7.07502	6.85522	5.45537	5.87922	5.003	4.81796	4.04326	3.6379	3.69993	3.30708	2.57239	2.62741	2.5999	2.34134	1.7917	2.20755	1.87647	1.86597	1.54039	1.34409	1.62516	1.4001	1.25006	1.13578	0.71418	1.11128	1.2138	1.07652	1.02351	0.86222	0.87522
524	1729.16	213.08	123.701	86.9923	64.9002	49.6357	39.209	31.2231	26.85	24.06	19.1543	16.0443	14.0498	13.3821	10.4824	10.3168	8.41186	7.31008	6.73343	6.63441	6.32683	5.06177	5.1888	4.1813	3.83171	4.08702	3.07077	2.97549	2.36784	2.20955	2.52363	2.27532	2.31683	2.17504	1.73393	1.75019	1.23456	1.32533	1.23031	1.24531	1.31483	1.10003	1.22506	0.92498	0.73643	0.67517	1.05126	0.5869	0.66242
526	1719.07	205.942	118.805	83.6702	63.4021	49.7592	38.9735	34.0678	25.5741	22.4901	19.6054	15.7152	14.2458	12.2471	11.1633	10.775	9.15054	7.77044	7.01476	5.63966	5.33559	4.90573	4.84421	4.41861	3.93749	3.07276	3.51588	2.75344	2.87197	2.42511	2.34209	1.80795	2.66717	1.84046	1.54939	1.66142	1.57539	1.3906	1.24006	1.1953	0.88972	0.93923	1.11078	1.22506	1.13653	0.85021	0.50113	0.57414	0.52513
528	1705.4	207.624	120.438	83.9802	60.0988	48.9475	38.2753	30.5414	27.3221	22.0393	20.0953	17.7969	14.1095	13.3533	12.0915	9.27382	8.96774	7.84696	6.58865	6.28482	6.06377	4.23906	5.14479	4.5754	3.83821	3.92848	3.16579	2.9785	2.5969	2.64241	2.08377	2.09903	2.27507	1.74119	1.75169	1.53188	1.14029	1.26907	1.18505	1.2048	1.08527	1.13578	0.92523	0.77769	0.69968	0.87472	0.86172	0.89998	0.67492
530	1693.53	213.396	118.748	82.1463	61.4501	47.9365	38.3616	30.7562	26.6682	22.8962	18.9662	16.3531	13.5609	12.6109	10.9905	9.86722	8.36934	8.35734	7.28057	6.69543	5.50563	5.63891	4.68067	3.96224	4.32533	3.71842	3.08877	2.67517	2.83521	2.29007	2.09202	2.10803	2.14204	1.62416	1.73368	1.55639	2.0185	1.44986	1.39485	1.17529	0.95424	1.07127	1.16429	0.86122	0.77519	1.07527	0.70018	0.68792	0.64991
532	1679.55	199.553	118.356	83.4386	59.7102	48.0353	37.8372	32.3866	25.2428	21.0598	18.4831	15.3903	12.8852	12.0753	10.7539	9.62491	8.11303	7.77044	6.70968	5.89998	6.06652	4.16954	4.3941	3.96224	3.95574	3.43986	2.65066	2.95399	2.80745	2.27507	2.10803	2.10878	1.88272	1.91673	1.7997	1.29032	1.75294	1.55014	1.21505	1.12028	0.77519	1.29307	0.75744	0.90023	0.86372	0.71168	0.66417	0.82396	0.68742
534	1664.05	198.991	116.946	82.9072	62.5526	46.8807	37.816	31.1663	24.7752	22.0248	17.8477	15.7817	15.0285	10.829	11.3001	9.50763	8.08227	7.78195	6	6.57515	6.02201	4.25632	4.65191	4.08102	3.76294	3.59364	3.13603	2.95674	2.60715	2.72493	2.29983	2.32508	2.54164	1.95774	1.71568	1.75219	1.75019	1.25006	1.015	0.82021	1.12528	0.93949	1.13903	0.91098	1.0135	0.78645	0.91298	0.71193	0.66242
536	1653.5	204.342	115.825	79.3903	59.5329	46.7957	36.5696	29.4621	24.5964	20.6752	18.1055	15.8625	14.4396	11.7862	10.885	9.03301	7.49513	6.52288	7.05051	5.4001	4.5974	4.30808	4.93924	3.95474	3.49412	3.17529	2.65416	2.95349	2.36784	2.44236	2.07377	2.03401	2.11653	1.64216	1.4091	1.45036	1.12178	1.45937	1.31983	1.10478	1.02076	0.90023	0.77519	0.92523	0.95024	0.55014	0.52513	0.85021	0.67517
538	1643.6	195.797	112.821	78.6734	58.3248	46.4156	36.9102	31.5276	25.5301	21.6329	18.7397	14.6194	13.8372	11.8247	10.4794	9.11528	7.96149	7.01801	6.76494	5.34509	4.5804	4.87722	4.64116	3.55064	3.56914	3.13878	2.46862	2.88597	2.9825	1.7922	2.65792	2.05026	1.69167	1.70043	1.56639	1.50938	1.38135	1.37484	1.64491	0.73994	0.96049	0.87522	0.87522	1.02526	0.63866	0.73668	0.65016	0.85071	0.82471
540	1620.52	198.286	113.573	79.1123	56.5932	43.7472	35.8292	29.6442	22.2258	19.6559	17.3343	14.6069	12.4934	11.7359	10.2671	9.37059	7.83421	6.7957	6.13003	5.96474	4.44936	5.43036	4.61766	3.70018	3.7937	3.31332	2.63616	3.22156	1.91773	2.77519	1.95799	1.8002	2.22531	1.95774	1.70868	1.44061	1.3841	1.14004	1.12953	0.72518	0.93974	0.83571	0.87522	0.90273	0.7862	0.77494	0.76294	0.71193	0.46237
542	1597.36	188.828	111.429	76.3526	57.4754	44.4741	34.5151	27.3724	23.7599	20.114	16.6357	14.5749	13.2145	10.0995	9.30583	8.46712	7.95899	6.51913	6.11603	5.62016	4.57189	4.22006	3.85646	3.61941	3.15029	2.8002	2.71418	2.46837	2.42786	1.94774	2.02626	1.75769	1.58315	1.58365	1.42511	1.55664	1.74969	1.05376	1.1903	1.15004	0.87497	1.23581	1.03926	0.71118	0.92523	0.87522	0.60015	0.67517	0.67517
544	1571.27	183.301	107.159	76.0258	57.8277	43.5596	34.7719	27.4721	23.7967	18.828	17.6562	14.9227	13.1088	11.4471	10.1468	7.82071	7.89973	6.01826	6.33534	4.80445	4.90498	4.05326	4.1958	4.13704	3.06277	2.92998	2.63441	2.58215	2.4041	2.14229	2.1918	1.85771	2.26682	1.14129	1.88397	1.31583	1.2188	1.07652	1.09402	0.91998	1.06052	0.67517	0.8142	0.67492	0.63641	0.86497	0.69842	0.64991	0.66242
546	1581.71	184.634	105.785	69.971	52.6302	43.1183	32.9812	27.8702	23.055	20.3331	16.0155	13.8047	12.3193	10.847	9.14254	8.06627	7.85121	7.24106	5.32458	5.36534	4.52513	4.51163	4.01951	3.24381	2.7932	3.07652	3.3936	2.4001	2.74019	1.90223	2.22481	2.04126	1.68367	1.55789	1.29282	1.3911	1.12503	1.1848	1.16529	1.11028	0.8002	1.00025	0.8142	0.98625	0.83871	0.91173	0.42511	0.60015	0.55014
548	1542.79	177.209	102.232	72.0135	52.2236	41.3781	32.0333	26.4746	22.4591	18.2541	15.5889	13.9972	12.5154	10.4209	8.93099	8.53388	7.20855	6.47962	5.22981	5.02101	4.52888	3.94399	3.90548	3.64966	3.27457	2.76294	2.93198	2.63566	2.14954	1.86497	2.3831	1.88347	1.77544	1.35784	1.73393	1.34734	1.26232	1.14054	1.08002	0.89497	1.16454	0.82121	0.8002	0.77519	0.55014	0.91498	0.81045	0.47512	0.53763
550	1526.89	170.021	102.612	69.112	50.4839	39.2336	31.6362	26.4334	22.7494	17.0623	14.3251	12.4971	11.7929	9.76394	9.30383	8.00825	7.4001	6.72493	5.35459	5.005	4.34134	3.52163	3.56714	3.56239	3.22531	3.11853	2.83196	2.48237	2.46287	2.005	1.84096	1.73393	1.54189	1.45786	1.47287	1.44536	1.15629	1.16929	1.02526	1.02526	0.93974	1.07502	0.72493	0.88622	0.67517	0.60015	0.65016	0.63841	0.73693
552	1518.62	165.5	97.8735	66.6282	50.3571	39.1	30.1713	23.9482	21.0895	18.1615	14.7852	12.3996	10.6037	9.71018	9.74819	7.47087	7.37735	6.44711	4.91923	5.16079	4.02551	4.4141	2.83671	3.11278	2.69417	2.53013	2.75669	2.39985	2.25731	1.76719	1.8157	2.06702	1.37434	1.09277	1.6074	1.11828	0.90023	1.09052	0.90998	0.70018	0.97524	0.72518	0.97824	0.66592	0.88147	0.96349	0.46187	0.68792	0.68742
554	1487.82	169.85	94.6344	65.7627	48.9965	35.6257	27.7337	25.0288	22.3666	17.6079	14.4026	12.4906	9.72893	9.96349	7.61891	6.99575	6.19255	6.71618	5.1748	4.12578	4.15929	3.99425	3.3866	3.45636	2.71868	2.63165	2.25706	1.90748	2.26057	2.15779	1.8082	1.49212	1.95024	1.85021	1.4001	1.25006	1.10003	1.27082	1.06927	1.11003	1.06052	0.91448	0.88597	0.75019	0.70218	0.89822	0.65116	0.57414	0.47512
556	1460.87	162.551	96.6037	63.8802	46.1753	37.0765	28.5629	24.7244	19.4411	15.8962	14.2388	10.9587	11.0818	9.41486	7.87547	7.29608	6.51788	5.67092	4.95524	4.59515	5.1863	3.90048	3.44436	2.96249	3.71818	2.14903	2.23806	2.29632	2.16029	1.71518	1.75819	1.45887	1.1998	1.09227	1.14129	1.08427	1.02526	1.14054	0.79995	0.98525	0.62516	1.0145	0.72493	0.49988	0.82496	0.68817	0.64966	0.82421	0.43761
558	1458.53	155.69	91.9995	64.2171	45.814	36.1986	28.9932	24.4314	19.4491	16.0843	13.8787	12.054	10.9362	8.66842	7.72918	7.49613	5.74969	5.5794	4.58965	4.49513	3.77194	3.5799	3.17179	2.97574	2.90623	2.35659	2.50713	2.34309	2.04251	1.84796	1.52538	1.45036	1.29983	1.12453	1.35859	0.85896	1.16554	1.17479	0.98475	0.71018	1.00025	0.87522	0.66417	0.47487	0.71143	0.57664	0.54864	0.57514	0.42511
560	1424.28	159.307	88.9047	59.3493	44.4211	36.3161	26.181	23.1933	18.9157	15.021	14.0138	11.784	10.2386	8.3751	7.40385	6.4041	5.92948	5.78595	5.11928	4.88972	4.56914	3.57214	3.16204	2.82546	2.64941	3.0245	2.05626	2.06402	1.6149	1.6099	1.08277	1.48337	1.09978	1.45836	1.31783	1.12253	1.17804	0.94049	0.72493	0.7897	1.02076	1.05026	0.62516	0.77519	1.00225	0.67317	0.47512	0.4001	0.50013
562	1398.2	148.161	88.8712	60.3954	44.4294	33.3008	26.9467	21.9675	18.6957	15.4271	13.089	11.0693	9.68292	7.71843	7.86347	6.53288	5.23106	5.58715	4.52538	4.63066	4.30358	3.49162	3.02501	3.65016	2.48137	2.18854	2.42561	1.76094	1.63241	1.90023	1.53313	1.55889	1.67492	1.31733	1.06627	1	1.23106	0.77869	0.87522	0.90473	0.71018	0.63566	0.72818	0.67217	0.62516	0.47512	0.4001	0.76294	0.63741
564	1387.46	143.721	85.9072	57.2468	42.9318	31.2348	25.904	22.4589	17.6407	14.974	11.9632	10.112	9.10677	7.46362	6.94499	6.95774	5.52088	5.10953	4.35034	3.81996	3.35534	2.78845	2.87447	3.18705	2.66842	2.05626	1.89272	2.18905	1.75744	1.37684	1.34034	1.35809	1.02501	1.48387	1.01625	0.83421	1.30633	0.86922	0.90023	0.81495	0.54989	0.71068	0.70018	0.63891	0.81145	0.50013	0.68817	0.31208	0.3876
566	1357.16	136.848	82.0838	55.3941	41.2521	31.2193	25.7229	20.7392	16.6367	14.5026	12.3216	11.0653	8.87471	8.65717	7.52488	6.14579	5.28007	4.91748	4.62391	3.74994	3.79995	3.85572	2.87497	2.71243	2.70043	2.2118	2.28882	1.993	1.34984	1.47487	1.46587	1.52563	1.22506	0.96649	0.89998	1.06577	0.97474	1.11928	0.87522	0.81495	0.87497	0.68917	0.77169	0.62516	0.7887	0.57489	0.56189	0.45011	0.37509
568	1342.78	135.078	75.895	56.4301	39.1138	30.9445	24.3683	19.7564	16.5396	14.5229	12.1708	10.2316	8.59164	7.49638	6.86172	6.15829	5.55814	4.76844	4.45036	4.10553	2.97524	3.13879	2.8057	2.54364	2.05601	2.04976	2.29582	2.12153	1.47937	1.4176	1.4171	1.30808	1.14154	0.88347	1.03401	0.70018	0.84071	0.79995	0.94999	0.72493	0.73543	0.70368	0.47162	0.62766	0.4111	0.62491	0.77594	0.48612	0.4001
570	1309.51	134.886	76.048	53.3686	37.1446	29.3891	23.3316	19.148	15.6417	13.0308	11.4564	10.2343	8.6269	7.14304	6.16279	5.66167	4.97449	4.43386	3.48962	3.62541	3.33633	3.06427	2.56914	2.41861	2.07552	2.06201	1.94999	1.47487	1.70743	1.45011	1.42511	1.3836	0.79145	1.22506	1.02501	1.08427	0.8157	0.88047	0.76944	0.79995	0.72493	0.51063	0.52513	0.66392	0.54989	0.61165	0.66317	0.64991	0.41235
572	1298.02	128.353	74.0755	51.0913	36.7827	29.1733	22.6917	17.3271	15.3906	12.1043	10.7919	9.31633	8.47261	6.68292	6.63391	5.76719	4.55339	4.22756	3.96049	3.37985	2.98575	2.6059	2.41335	2.06852	2.09953	1.88797	2.02501	1.96449	1.81045	1.50763	1.12503	1.08327	1.17479	1.16704	0.97499	0.91573	0.84371	0.90023	0.56514	0.72493	0.81045	0.81445	0.72493	0.52488	0.69993	0.44986	0.48687	0.45011	0.4001
574	1262.67	123.238	71.102	47.2841	35.7257	29.1218	22.2201	18.1726	13.7959	12.6949	10.7835	8.93449	7.55363	7.38535	5.986	5.32033	4.92173	4.04076	3.47962	3.14979	2.69117	2.96399	2.45586	2.24381	2.33133	1.93173	1.75719	1.4181	1.06002	1.24781	1.55139	1.4161	1.25856	0.94149	0.88397	0.90673	0.60915	0.73043	0.80945	0.5849	0.63541	0.75019	0.53913	0.58615	0.43861	0.37484	0.5999	0.31208	0.25006
576	1244	116.419	70.0875	47.5351	35.0175	25.5094	21.3973	16.6319	14.1783	12.9317	10.6597	8.81971	7.03576	6.72468	5.44786	5.36259	4.42436	3.90273	3.42561	3.21505	2.43036	2.48287	2.1923	1.67492	1.75644	1.50687	1.65041	1.52538	1.31033	0.9825	0.983	1.12528	0.89172	0.8087	1.06627	1.05927	0.96574	0.7847	0.44011	0.68967	0.52063	0.55014	0.62516	0.38885	0.5864	0.60015	0.45011	0.62516	0.42511
578	1223.75	120.462	66.017	44.8957	34.9532	25.3641	20.3473	16.6867	13.2388	11.2303	9.50588	8.24031	6.79494	5.95024	5.19205	4.74944	3.95374	4.29007	3.52388	3.02501	2.70543	2.48862	2.21155	2.00625	2.05676	1.30032	1.28632	1.56039	1.42186	1.48287	1.34234	1.17504	1.15854	0.84146	1	0.63416	0.84071	0.84021	0.95974	0.46462	0.46012	0.61065	0.58915	0.3861	0.45011	0.56339	0.49988	0.47487	0.48737
580	1197.85	109.254	64.2901	43.4174	33.0968	25.8452	18.8169	16.7462	13.6369	10.6554	9.3751	7.34959	6.87797	6.31083	5.31208	4.52938	3.89472	3.65717	3.63566	2.86947	3.22456	2.58015	2.23656	2.3876	1.56889	1.8002	1.4001	1.89297	1.22481	1.33258	1.18305	1.19205	0.73343	0.79145	0.84996	0.57489	0.5844	0.86547	0.85997	0.65466	0.8102	0.43561	0.4001	0.65016	0.50013	0.42511	0.50013	0.4001	0.35009
582	1176.03	106.855	62.8057	42.0135	30.1986	22.4676	18.9377	15.6882	13.2431	10.2766	9.27032	7.58415	7.19154	5.60365	5.63316	4.49613	4.26607	3.53388	3.15479	3.34484	2.67467	2.30533	2.37484	2.14354	1.981	1.8132	1.22206	1.2103	1.27532	1.03476	1.05776	1.26682	0.91673	0.91648	1.07502	0.87497	0.79995	0.65967	0.47512	0.52513	0.46462	0.53563	0.53913	0.53613	0.4001	0.27507	0.30008	0.32508	0.22506
584	1152.37	103.733	59.848	40.1245	29.5134	23.4809	17.8179	14.9925	11.5496	9.83521	8.32783	6.44961	5.54238	5.94274	5.10803	4.94999	3.93023	3.13603	2.87447	3.07052	2.48937	2.28057	2.16204	1.78795	1.46837	1.50637	1.25681	1.59615	1.52163	1.13253	0.95799	0.91698	0.70843	0.5914	0.89998	0.96574	0.69367	0.52513	0.76519	0.51463	0.8102	0.73568	0.62516	0.47762	0.64766	0.53838	0.71193	0.37509	0.52513
586	1126.96	102.129	57.7847	39.977	29.2723	21.5509	17.4029	14.6754	12.1348	10.2086	8.30358	6.54389	6.96749	5.2008	4.30558	5.08302	3.82471	3.25907	2.89497	2.74044	2.25882	2.37459	1.84246	2.03151	1.55039	1.45036	1.57539	1.26807	1.15754	0.90023	0.8002	0.7837	0.95824	0.99125	0.7837	0.75919	0.7907	0.84996	0.66492	0.94524	0.60015	0.4001	0.30008	0.43886	0.48637	0.37509	0.31308	0.54989	0.13728
588	1106.26	102.317	56.5361	37.4501	28.1343	20.2608	18.0248	13.3188	12.133	9.64791	7.6029	6.95324	6.38209	5.48662	4.21781	4.17955	3.52538	3.24556	2.6099	2.68992	2.51088	1.90023	2.42036	1.49262	1.51913	1.73693	1.38885	1.2003	0.85021	1.09252	1.05001	0.90823	1.1918	0.53363	0.7912	0.62491	0.43436	0.71543	0.55989	0.32508	0.51463	0.43561	0.42511	0.36384	0.32483	0.3866	0.47512	0.28782	0.38735
590	1086.26	94.1846	56.172	35.8562	27.6212	19.787	16.7637	13.2443	10.3621	7.8057	7.34759	6.22506	5.77844	5.05001	3.88672	4.27557	3.28432	3.12703	2.26932	2.34509	2.23056	2.17529	1.55014	2.2128	1.68767	1.23181	1.42536	1.29307	0.90748	0.77519	1.04226	0.5999	0.72493	0.54989	0.65891	0.65666	0.57464	0.6094	0.50988	0.52513	0.55014	0.55014	0.8002	0.4001	0.57514	0.55014	0.52513	0.35009	0.17504
592	1060.62	89.7177	54.4039	35.3276	27.8432	19.1498	14.9667	13.1595	10.3133	8.68792	7.19705	6.1843	4.9965	4.9785	4.43686	4.63366	2.97174	2.62066	2.54014	2.25481	2.06077	2.35034	1.70018	1.70643	1.43736	1.20655	0.93198	1.05026	1.04276	0.9845	0.76544	0.84996	0.72493	0.69117	0.51763	0.52513	0.70618	0.45936	0.63491	0.51488	0.41435	0.62116	0.43911	0.28607	0.37509	0.41335	0.47487	0.27482	0.48737
594	1039.39	84.6834	50.3558	34.6019	24.3028	20.3703	14.5564	12.1373	9.73219	8.28332	6.95349	6.68117	4.70517	3.99325	4.45837	3.15479	2.96674	3.07052	2.03476	2.25031	2.01425	2.06127	1.77519	1.43136	1.81245	1.10653	0.986	1.02126	1.08527	0.93423	0.82321	0.81695	0.76644	0.31633	0.44986	0.73418	0.52513	0.52513	0.64016	0.53513	0.43961	0.36059	0.55014	0.37759	0.22256	0.46337	0.2118	0.17504	0.32508
596	1019.27	85.9267	47.057	35.7242	23.8112	18.2363	15.1895	11.7792	10.0773	7.7772	7.90273	5.85597	4.50312	4.02851	3.69592	3.52463	3.09252	2.51113	2.12453	2.16529	1.89472	1.69993	1.65591	1.68767	1.3996	1.26306	1	1.37509	1.05751	0.83471	1.05776	0.77494	0.74144	0.78345	0.5909	0.54314	0.31558	0.43461	0.44011	0.44986	0.43536	0.26432	0.26082	0.4001	0.4001	0.25006	0.31308	0.36209	0.4001
598	999.061	82.133	44.4371	31.2991	23.2051	16.6712	13.5049	11.2056	9.55064	7.38085	5.88847	5.67767	4.96349	4.04276	4.22881	3.23331	3.02076	2.51413	2.59065	2.1803	1.91973	1.84996	1.29983	1.81245	1.07527	1.08677	1.2068	0.90723	0.91773	0.8172	0.77469	0.95799	0.73343	0.67517	0.47512	0.55014	0.49062	0.52488	0.42486	0.32483	0.26032	0.47862	0.44661	0.42511	0.17504	0.22506	0.16304	0.29983	0.26232
600	977.793	76.959	45.087	29.9147	21.073	16.4191	12.7332	10.9985	9.17755	7.34984	5.73944	4.84396	4.80695	4.37534	3.50813	3.17129	3.64141	2.16379	2.25531	1.62016	1.86972	1.65566	1.37509	1.35634	1.06877	0.97499	0.82496	0.60715	0.89272	0.8077	1.00025	0.8002	0.49162	0.72493	0.67492	0.53413	0.46562	0.3846	0.47512	0.5899	0.51038	0.30008	0.33908	0.36109	0.45011	0.32658	0.26157	0.31208	0.35009
602	950.244	72.4429	43.6452	29.0235	21.1085	15.9007	12.6289	10.4254	8.63241	6.56689	6.03626	4.15629	4.24331	3.4146	3.16354	3.11628	2.60815	2.71993	2.16429	2.00525	1.67517	1.5809	1.34434	1.48137	0.98725	1.23156	1.05701	1.11078	0.66467	0.6174	0.90898	0.79095	0.88347	0.64141	0.44086	0.29307	0.51563	0.54989	0.28482	0.50013	0.46462	0.3856	0.35009	0.45011	0.35009	0.46337	0.34984	0.31208	0.32508
604	927.348	70.9105	39.5201	27.3141	20.4874	15.3958	10.7092	9.97525	7.98225	6.13604	5.94799	4.70043	3.58214	3.25306	2.66892	2.9795	2.2163	1.92948	1.87997	1.43436	1.81595	1.70018	1.35609	1.16279	0.98125	1.05676	0.67517	0.73568	0.7897	0.69242	0.5829	0.69192	0.53338	0.50013	0.61615	0.35909	0.50013	0.51538	0.41485	0.49512	0.42511	0.25356	0.37159	0.37509	0.25006	0.22506	0.25006	0.27507	0.35009
606	897.273	68.827	36.0703	27.0268	18.7567	13.7672	11.3311	9.00475	7.51538	6.1823	5.33659	4.72218	3.77844	4.13528	2.54889	2.76169	2.25406	2.23556	1.94899	1.78445	1.33533	1.06127	1.50038	0.83771	0.93773	1.06852	0.82496	0.74994	0.83246	0.66742	0.75794	0.57514	0.62516	0.57514	0.47512	0.46587	0.48437	0.51538	0.23481	0.45011	0.35009	0.25006	0.30008	0.17504	0.35009	0.16329	0.1868	0.07502	0.18755
608	885.377	66.6132	38.0355	25.2196	16.8875	13.915	10.9947	8.89723	7.21381	6.54739	4.6054	4.17805	3.85696	3.08277	2.58465	2.66667	2.19155	2.10953	1.72043	1.70543	1.04476	1.27507	1.45011	1.08752	0.88747	0.84321	0.94274	0.81395	0.64991	0.66717	0.3826	0.33308	0.52513	0.32508	0.47512	0.3816	0.50913	0.43461	0.42511	0.36484	0.26032	0.38935	0.2108	0.12503	0.22506	0.25006	0.10003	0.2128	0.2123
610	859.411	63.2906	35.8112	23.7529	15.8115	13.2316	10.879	8.20655	7.54539	5.65216	5.09953	3.68717	3.66817	3.43211	2.73693	2.15854	2.4086	2.32033	1.93974	2.06502	1.22481	1.24981	1.13678	0.86897	0.95649	1.0185	0.71793	0.5924	0.83946	0.4171	0.69167	0.58265	0.48312	0.3836	0.47512	0.47512	0.35609	0.3941	0.57514	0.4001	0.26457	0.29983	0.32483	0.29983	0.33633	0.32508	0.37509	0.4001	0.25006
612	832.34	57.6294	33.2068	23.0183	16.3036	12.5984	9.74218	7.6054	6.34109	5.76669	4.73593	3.77795	3.31033	3.04926	2.69767	2.1958	2.04976	2.03426	1.67517	1.37509	1.20005	1.25006	0.85596	0.86897	0.70643	0.76844	0.78595	0.78895	0.49237	0.59015	0.50013	0.42511	0.57514	0.85021	0.60015	0.52513	0.30008	0.35009	0.29007	0.14979	0.2103	0.25006	0.30008	0.27507	0.42511	0.25156	0.29857	0.37509	0.20005
614	811.388	57.5009	30.134	20.9497	15.1328	10.7584	9.23206	6.95399	6.10228	5.3971	4.9835	3.1813	3.42535	2.62516	2.25006	2.55014	1.87047	1.66392	1.64541	1.32508	1.35559	0.95024	0.84421	0.82496	0.79345	0.6064	0.79295	0.66417	0.83521	0.68242	0.68292	0.37509	0.37509	0.48262	0.46762	0.35009	0.31558	0.18455	0.30008	0.23981	0.16029	0.17504	0.35009	0.22506	0.15004	0.25006	0.20005	0.32508	0.15004
616	780.83	53.2451	30.2453	19.8597	14.3313	11.6867	7.8197	6.92973	5.79295	5.15779	3.77494	3.32808	3.18204	2.97549	2.16329	2.08727	1.62516	2.08002	1.12528	1.27532	1.15029	1.07527	0.8132	1.12478	0.88122	0.98174	0.50013	0.70018	0.51763	0.3826	0.50013	0.52513	0.34159	0.33358	0.32508	0.35009	0.22506	0.4001	0.50013	0.26482	0.43536	0.30008	0.37509	0.22506	0.35009	0.16329	0.24981	0.18705	0.12503
618	756.927	50.202	29.3068	18.6377	13.6799	10.3846	8.76369	6.81496	4.77544	4.56714	3.80545	3.73794	3.03676	2.47087	2.71143	1.93348	2.06652	1.52963	1.58015	1.15029	1.15029	0.8002	0.67517	0.77519	0.95024	0.67517	0.86822	0.45711	0.72518	0.44236	0.53288	0.57539	0.54989	0.44136	0.53388	0.32508	0.37509	0.45011	0.26507	0.33508	0.32508	0.20005	0.12503	0.30008	0.36559	0.25956	0.10003	0.4001	0.27507
620	732.197	47.5429	28.4891	17.5136	13.6197	9.87547	7.75644	6.62416	5.45887	4.56339	3.27257	3.19705	2.65341	2.25006	2.07502	2.00425	1.67067	1.68442	1.35034	1.32008	0.97499	1.13854	1.3866	0.90623	0.8002	0.74343	0.67492	0.51763	0.68967	0.36734	0.77494	0.4081	0.7917	0.44986	0.38385	0.22506	0.20005	0.36534	0.30983	0.27507	0.22506	0.13928	0.1858	0.35009	0.10003	0.30008	0.27507	0.23781	0.16229
622	709.844	46.1731	26.078	17.9392	13.025	9.35434	7.12828	6.32683	4.64691	3.9795	3.43636	3.61891	3.05326	2.25356	1.49187	1.61215	1.85021	1.76094	1.35934	1.23006	1	0.92498	0.73093	0.69392	0.78145	0.7867	0.63866	0.55014	0.52513	0.32508	0.27507	0.45011	0.4001	0.4001	0.35009	0.35009	0.22506	0.27507	0.25006	0.1898	0.43536	0.25006	0.30008	0.20005	0.15004	0.12503	0.22506	0.17504	0.03751
624	697.971	44.2403	24.5009	15.5939	12.2781	9.30333	7.77694	5.72918	4.6024	3.67767	3.27807	3.22206	2.42485	2.23231	1.87522	1.82521	1.42061	1.54989	1.32483	0.97474	1.00525	1.05576	0.91923	0.82496	0.64341	0.78144	0.40685	0.76794	0.40735	0.37509	0.15004	0.30008	0.30008	0.35009	0.57514	0.29082	0.30933	0.45011	0.22506	0.38985	0.51038	0.22856	0.44661	0.07502	0.27507	0.05001	0.22506	0.20005	0.27507
626	671.858	41.8987	23.1806	15.6872	11.3796	8.90373	6.61915	5.70818	4.14479	3.82971	3.3806	2.79995	2.12478	1.64966	1.77869	1.75844	1.40035	1.37534	1.12528	0.85021	0.97524	0.73868	1.15579	0.63116	0.53063	0.53788	0.56789	0.56414	0.46762	0.73268	0.3921	0.50813	0.30008	0.32508	0.4001	0.22506	0.19055	0.37484	0.25982	0.15004	0.15004	0.35009	0.20005	0.23881	0.23631	0.15004	0.26307	0.21205	0.15004
628	656.199	38.8095	23.3486	15.1368	11.1823	7.80195	6.43111	5.37785	3.68042	4.03451	2.85521	2.26257	2.48312	1.51788	1.72143	1.32508	1.77519	1.02026	0.93473	0.82521	1.09477	0.63066	0.65016	0.55014	0.46862	0.37484	0.44986	0.43211	0.45011	0.25006	0.45011	0.29182	0.15829	0.29132	0.39985	0.35909	0.32508	0.20005	0.30008	0.12503	0.25006	0.30008	0.27507	0.17504	0.20005	0.20005	0.30008	0.10003	0.25006
630	635.377	37.1128	21.7639	14.1623	9.8032	7.70368	6.26932	4.91723	4.34359	3.4001	2.85296	2.62516	2.07502	1.8037	1.59615	1.3956	1.004	0.99975	1.05476	1.10528	0.75019	0.64441	0.70593	0.51888	0.53138	0.76169	0.33858	0.39285	0.50738	0.52513	0.57514	0.41685	0.57489	0.23356	0.22506	0.27507	0.25006	0.20005	0.27507	0.41485	0.2103	0.10003	0.13903	0.11103	0.25006	0.32508	0.05001	0.07502	0.17504
632	620.36	33.4799	21.7134	13.7507	10.6739	7.7942	6.29282	4.38335	3.65516	3.25056	3.10053	2.32208	1.97499	1.47487	1.42886	1.52513	1.42511	0.92973	0.87522	0.54489	0.94449	0.78045	0.64991	0.49988	0.62491	0.54314	0.46362	0.60015	0.29257	0.43261	0.29207	0.24981	0.40835	0.22506	0.16604	0.23406	0.36559	0.30958	0.27507	0.2148	0.16029	0.37509	0.15004	0.15004	0.12503	0.15004	0.25006	0.15004	0.20005
634	602.647	35.3686	19.8517	13.0815	9.0075	7.25832	5.45236	4.30258	3.21781	3.25231	2.47762	1.97799	1.74644	1.76094	1.37134	1.07927	1.2003	1.04551	1.02501	0.85521	0.70018	0.82521	0.59415	0.57489	0.64991	0.24981	0.53188	0.36784	0.50738	0.30008	0.27507	0.26682	0.32483	0.4086	0.20005	0.17504	0.30008	0.17504	0.17504	0.20005	0.11453	0.13553	0.12503	0.1888	0.08627	0.15004	0.07502	0.27507	0.15004
636	586.598	30.963	17.081	11.4336	8.77044	6.63591	4.80595	4.29833	3.54764	2.95799	2.39135	1.90923	1.70017	1.4001	1.64616	1.29557	0.86297	1.05026	0.82021	0.93023	0.56964	0.53063	0.66917	0.48112	0.50013	0.30007	0.27507	0.42511	0.4001	0.25006	0.27507	0.47512	0.31658	0.18355	0.20005	0.26582	0.13428	0.20005	0.23006	0.19505	0.12503	0.27507	0.10003	0.17504	0.12503	0.2133	0.22481	0.16254	0.14954
638	561.517	29.4173	17.4018	11.6314	7.83346	5.72193	4.29957	4.25857	3.24781	2.65817	2.24756	1.997	1.75694	1.54289	1.45786	0.82521	1.22531	1.01575	0.58465	0.65016	0.77519	0.66367	0.62466	0.53088	0.47487	0.27482	0.1818	0.2178	0.37484	0.30758	0.25006	0.31683	0.24981	0.42486	0.33383	0.22506	0.15004	0.20005	0.17504	0.20005	0.07502	0.17504	0.07502	0.10003	0.15004	0.17504	0.12503	0.17504	0.17504
640	544.341	30.2403	15.4046	10.5984	7.95774	5.6014	4.73268	3.79595	3.42486	2.40235	2.34984	2.24981	1.83521	1.51413	0.88647	1.17529	0.84571	0.5999	0.87497	0.65516	0.7947	0.50563	0.47512	0.51263	0.36259	0.37509	0.62516	0.36784	0.23231	0.30008	0.37509	0.39185	0.33333	0.4001	0.16604	0.10903	0.17504	0.12503	0.17504	0.07502	0.4001	0.10003	0.20005	0.12503	0.22506	0.08827	0.1868	0.05001	0.05001
642	516.161	27.1323	14.9127	8.95499	6.66942	5.28282	4.67317	3.35859	2.81796	2.15504	2.55314	1.39685	1.33183	1.2178	1.05776	1.09177	1.00425	0.87972	0.72518	0.63966	0.53563	0.5944	0.45586	0.64391	0.40635	0.32508	0.30008	0.42511	0.25006	0.20005	0.4001	0.32508	0.05001	0.25006	0.30008	0.22506	0.22506	0.27507	0.17504	0.08977	0.13528	0.15004	0.20005	0.10003	0.20005	0.15004	0.07502	0.17504	0.27507
644	497.379	25.3826	13.7122	9.52363	6.30783	5.15354	3.92123	2.85621	2.7977	2.35534	1.77519	1.5784	1.58289	1.58915	1.05401	0.97099	1.10453	0.8002	0.72518	0.77519	0.57514	0.37509	0.52513	0.50013	0.45011	0.51163	0.23856	0.30008	0.25006	0.22506	0.17504	0.20005	0.21655	0.15854	0.17504	0.22506	0.25006	0.17504	0.15004	0.17504	0.23956	0.21055	0.15004	0.33883	0.1863	0.20005	0.12503	0.10003	0.07502
646	484.081	25.4098	13.8795	9.02326	5.86347	4.97399	3.4021	3.3776	2.62291	1.87497	1.55589	1.44711	1.35009	1.19255	0.78245	0.87072	0.75869	0.92523	0.65016	0.55014	0.50013	0.42511	0.32508	0.41885	0.48137	0.22506	0.37509	0.4001	0.3926	0.25756	0.30008	0.2168	0.1833	0.27507	0.20005	0.10003	0.20005	0.20005	0.10003	0.12503	0.17504	0.17504	0.20005	0.12503	0.25006	0.02501	0.21305	0.08702	0.17504
648	472.826	22.9417	12.024	7.88072	5.05451	4.54714	3.67492	2.87472	2.34959	1.82996	2.20305	1.49037	1.38134	1.15354	0.80395	0.72518	1.12078	0.89522	0.55964	0.35009	0.4001	0.70018	0.4191	0.33108	0.45011	0.27507	0.23606	0.21405	0.26007	0.26507	0.22506	0.30008	0.15004	0.17504	0.20005	0.2158	0.13428	0.27507	0.10003	0.07502	0.07502	0.17504	0.13903	0.18605	0.10003	0.11328	0.23681	0.15004	0.07502
650	457.923	20.3886	11.4774	8.37885	5.42661	4.1983	2.85346	2.72268	1.90448	1.84446	1.80545	1.23131	1.15029	1.09277	1.07877	0.67917	0.72518	0.66567	0.59965	0.71018	0.4001	0.54439	0.35584	0.46887	0.40635	0.24331	0.2068	0.21055	0.18205	0.28257	0.35009	0.34184	0.10828	0.22506	0.17504	0.15004	0.17504	0.20005	0.10003	0.16479	0.28532	0.17504	0.03901	0.16104	0.05001	0.15004	0.13803	0.13703	0.12503
652	440.799	20.5812	11.2283	8.55339	4.37584	3.90298	3.82496	2.73143	2.05026	1.57514	1.37809	1.27532	1.00025	0.89272	1.07077	0.93723	0.67517	0.55014	0.52513	0.64491	0.49988	0.28057	0.26907	0.43111	0.29357	0.23156	0.32508	0.24281	0.38235	0.20005	0.3921	0.15804	0.16654	0.3836	0.22506	0.16579	0.15929	0.12503	0.07502	0.10003	0.02501	0.22506	0.15004	0.1888	0.11128	0.22506	0.12503	0.10003	0.06252
654	432.221	19.034	10.4529	7.2048	5.24881	3.82646	2.95374	2.54564	2.05701	1.76694	1.16129	1.34384	1.03176	1.2003	0.82521	0.64591	0.72943	0.72043	0.49988	0.55514	0.32508	0.47512	0.20005	0.35009	0.22506	0.32508	0.47512	0.48562	0.26457	0.30008	0.13403	0.19105	0.24156	0.13353	0.17504	0.1908	0.1843	0.20005	0.07502	0.22506	0.15004	0.12503	0.12503	0.10003	0.15004	0.17504	0.17604	0.14904	0.05001
656	418.714	18.6612	9.9795	6.27607	5.50738	3.45061	2.54839	2.62291	1.72718	1.62766	1.52513	1.32183	0.69967	0.90723	0.66717	0.55814	0.57514	0.54539	0.42986	0.46987	0.38035	0.37509	0.32508	0.22506	0.32508	0.20005	0.22506	0.31783	0.2073	0.12503	0.22506	0.20005	0.17504	0.10003	0.22506	0.17504	0.15004	0.12503	0.22506	0.13978	0.16029	0.17504	0.13903	0.16104	0.20005	0.1883	0.06177	0.15004	0.21255
658	407.088	17.1103	10.3281	6.45111	4.96724	3.24231	3.02376	2.05251	2.018	1.37734	0.97474	0.90298	0.74994	0.87872	0.42111	0.79995	0.69542	0.45436	0.37484	0.35509	0.52513	0.25006	0.52513	0.4001	0.27507	0.32508	0.42511	0.17504	0.21005	0.16504	0.30008	0.2168	0.35834	0.12503	0.10003	0.07502	0.23106	0.12453	0.14454	0.17504	0.15004	0.07502	0.10003	0.15004	0.10003	0.10003	0.07502	0.27507	0.15004
660	396.989	17.1065	8.97349	6.88372	4.97224	2.5829	2.34434	2.00625	1.72268	1.33033	1.39735	1.12503	0.91798	0.71068	0.72518	0.74594	0.42486	0.39985	0.47987	0.46987	0.33033	0.32508	0.35009	0.20005	0.25006	0.30007	0.27507	0.15004	0.15004	0.20005	0.12503	0.20005	0.20005	0.22506	0.17504	0.02501	0.12503	0.10003	0.27507	0.17504	0.15004	0.10003	0.21405	0.08602	0.20005	0.12503	0.15004	0.15004	0.07502
662	391.261	14.5819	9.07052	5.28507	3.57915	2.62866	2.19655	1.77945	1.51538	1.20205	0.97749	0.88122	1.00025	0.55014	0.60015	0.39585	0.35434	0.49537	0.40485	0.27507	0.27507	0.34434	0.48087	0.42511	0.25006	0.32508	0.30008	0.20005	0.17504	0.15004	0.05001	0.10003	0.12503	0.17504	0.12503	0.12503	0.10003	0.12503	0.24006	0.13503	0.18955	0.21055	0.10003	0.20005	0.15004	0.12503	0.10103	0.07402	0
664	373.611	14.5801	8.22806	4.92373	4.12903	2.90173	2.05201	2.10028	1.37759	1.25031	1.24731	1.16529	0.70968	0.67867	0.62516	0.64166	0.65866	0.45011	0.32008	0.35509	0.27507	0.35009	0.30008	0.22506	0.25006	0.26832	0.13178	0.25006	0.22506	0.24231	0.1828	0.22506	0.20005	0.10003	0.09102	0.18405	0.27507	0.10003	0.10003	0.20005	0.05001	0.07502	0.05001	0.17504	0.12503	0.20005	0.12503	0.07502	0.07502
666	361.6	13.9625	7.90198	4.79845	3.4066	3.04851	2.47687	1.7977	1.07952	1.02501	1.22506	0.77819	0.88972	0.83571	0.49612	0.42911	0.57514	0.30008	0.3951	0.53013	0.42511	0.15004	0.32508	0.17504	0.25006	0.20005	0.27507	0.25006	0.02501	0.15004	0.12503	0.15004	0.25006	0.12503	0.17504	0.12503	0.17504	0.12503	0.20505	0.19505	0.20005	0.23931	0.1858	0.15254	0.17254	0.05001	0.07502	0.12503	0.10003
668	353.954	12.831	7.4026	4.37584	3.007	2.72393	2.10027	1.67292	1.00475	1.15029	0.75019	0.67517	0.77519	0.76769	0.55764	0.5959	0.47487	0.27957	0.37509	0.37509	0.4001	0.37509	0.25006	0.17504	0.30008	0.28657	0.23856	0.35009	0.22506	0.22506	0.10003	0.17504	0.11653	0.25856	0.12503	0.20005	0.15004	0.14029	0.09977	0.11003	0.10003	0.05001	0.10003	0.07502	0.15004	0.10003	0.15004	0.17504	0.16254
670	337.5	12.2786	6.65266	4.12778	3.0055	2.14854	1.82696	1.25006	1.07752	1.14754	0.75294	0.65016	0.95024	0.55014	0.27507	0.39585	0.32483	0.3796	0.27007	0.33008	0.19455	0.28057	0.32508	0.4126	0.23756	0.35009	0.25006	0.15004	0.22506	0.10003	0.12503	0.12503	0.17504	0.20005	0.12503	0.17504	0.17504	0.17504	0.12503	0.10003	0.25006	0.15004	0.05001	0.10003	0.07502	0.17504	0.12503	0.02501	0.07502
672	335.301	10.9572	5.94749	4.83071	2.8017	2.05026	1.92523	1.44786	0.95474	0.67517	0.67517	0.39685	0.73943	0.76419	0.4001	0.47087	0.49988	0.22481	0.37985	0.35009	0.25006	0.22506	0.15004	0.2188	0.22481	0.18155	0.20005	0.25006	0.17504	0.07502	0.17504	0.20005	0.07502	0.09127	0.15879	0.02501	0.20005	0.25006	0.10003	0.15004	0.05001	0.15004	0.17504	0.02501	0.12503	0.07502	0.02501	0.11278	0.01225
674	325.524	11.3001	5.48112	3.44586	2.7827	2.02501	1.62491	1.62266	1.13203	0.92523	0.72218	0.62816	0.57514	0.47512	0.50013	0.32508	0.37509	0.32508	0.32508	0.17504	0.23906	0.4111	0.12503	0.17504	0.37509	0.10002	0.20005	0.15004	0.12503	0.25006	0.12503	0.10003	0.05001	0.15004	0.05001	0.10003	0.12503	0.07502	0.07502	0.02501	0.12503	0.10003	0.22506	0.15004	0.02501	0.10003	0.15004	0.07502	0.10003
676	328.725	9.83146	5.42736	3.42036	2.75369	1.90148	1.45186	1.17729	0.95024	0.992	1.10853	0.57514	0.45011	0.69642	0.32483	0.52488	0.1998	0.45461	0.32008	0.23006	0.4001	0.44436	0.25581	0.20005	0.05001	0.15004	0.27507	0.07502	0.20005	0.07502	0.12503	0.07502	0.24156	0.13353	0.12503	0.10003	0.20005	0	0.20005	0.10003	0.06452	0.06052	0.10003	0.10003	0.07502	0	0.10003	0.05001	0.02501
678	325.227	9.44961	5.35609	2.95274	2.44911	1.69842	1.44786	1.22906	0.84996	0.89998	0.67792	0.64691	0.49987	0.52488	0.2038	0.35009	0.49562	0.32958	0.30008	0.20005	0.32508	0.37509	0.22506	0.17504	0.27507	0.12503	0.07502	0.15004	0.20005	0.10003	0.15004	0.11678	0.03326	0.07502	0.07502	0.12503	0.05001	0.12503	0.07502	0	0.07502	0.10003	0.12503	0.15004	0.05001	0.05001	0.07502	0.07502	0.10003
680	265.735	8.98075	4.47812	2.67042	2.10678	1.29857	0.79795	1.30208	1	0.77769	0.57514	0.4001	0.37159	0.32858	0.50013	0.45011	0.25006	0.35009	0.17504	0.20005	0.17504	0.20005	0.19405	0.18105	0.15004	0.12503	0.17504	0.07502	0.10003	0.17504	0.05001	0.27507	0.05001	0.12503	0.22506	0.07502	0.12503	0.12503	0.12503	0.12503	0.12503	0.02501	0.13903	0.06102	0.12503	0	0.02501	0.08777	0.08727
682	254.405	8.03176	4.30183	2.9975	2.15379	1.24981	1.25381	1.05026	0.90023	0.77519	0.65016	0.50013	0.47162	0.4036	0.22506	0.22506	0.25006	0.34534	0.17979	0.22506	0.15004	0.1943	0.15579	0.16879	0.12478	0.10653	0.12503	0.12503	0.11753	0.13253	0.11703	0.05801	0.05001	0.12503	0.17504	0.15004	0.05001	0.10003	0.05001	0.02501	0.07502	0.05001	0.05001	0.07502	0.02501	0.02501	0.07502	0.05001	0.10003
684	248.281	7.35459	4.15279	2.72643	2.02376	0.90323	1.17529	0.85021	0.72518	0.67517	0.27507	0.37184	0.30333	0.39635	0.42886	0.34159	0.23356	0.27507	0.32508	0.24481	0.31933	0.18605	0.10003	0.12503	0.17504	0.07502	0.05001	0.22506	0.10003	0.07502	0.10003	0.07502	0.15004	0.17504	0.12503	0.05001	0.12503	0.05001	0.14004	0.08502	0.12503	0.10003	0.05001	0.10003	0.07502	0.07502	0.10003	0.10003	0.15004
686	241.857	7.62516	3.37809	2.80245	1.95024	1.42686	1.02526	0.8002	0.77519	0.37509	0.20005	0.47512	0.25006	0.27507	0.25006	0.42086	0.34984	0.24981	0.2048	0.22506	0.21955	0.13053	0.21905	0.13103	0.15004	0.05001	0.17504	0.12503	0.06752	0.10753	0.07502	0.10003	0.20005	0.12503	0.05001	0.17504	0.17504	0.07502	0.07502	0.17504	0.05001	0.17504	0.12503	0.05001	0.08852	0.13653	0.13803	0.06202	0.07502
688	232.656	6.64691	3.4036	2.57714	1.52638	1.22331	0.97674	0.67717	0.69767	0.47487	0.52488	0.42811	0.3966	0.57864	0.27507	0.15004	0.35009	0.14529	0.14979	0.09977	0.23031	0.07502	0.15004	0.12503	0.10003	0.15004	0.17504	0.22506	0.05001	0.2173	0.13278	0.07502	0.12503	0.05001	0.016	0.08402	0.06552	0.03451	0.07502	0.10003	0.17504	0.05001	0.07502	0.07502	0.05001	0.10003	0	0.02501	0.02501
690	222.299	6.43086	3.15204	2.07277	1.57614	0.92473	1.05176	0.77269	0.67967	0.54739	0.50288	0.42511	0.37509	0.20005	0.30008	0.4001	0.29557	0.24031	0.16429	0.15004	0.07502	0.22506	0.10003	0.02501	0.05001	0.10002	0.17504	0.05001	0.10003	0.12503	0.12503	0.07502	0.07502	0.16629	0.17479	0.13403	0.12503	0.07502	0.02501	0.06477	0.03526	0.02501	0.15004	0.25006	0.11353	0.03651	0.05001	0.05001	0.02501
692	215.845	5.06027	3.37384	2.27007	1.68292	1.29857	0.79595	0.65616	0.44761	0.32758	0.70018	0.25006	0.27507	0.37134	0.2038	0.15004	0.15004	0.12503	0.10003	0.05001	0.20005	0.27507	0.07502	0.10003	0.12503	0.10002	0.27507	0.05001	0.12503	0.07502	0.02501	0.15004	0.07502	0.10003	0.27507	0.10003	0.12503	0.10003	0.07502	0.05001	0.02501	0.02501	0.05001	0.05001	0.10003	0.02501	0	0.07502	0.05001
694	204.621	5.23181	3.09978	1.87022	1.4021	1.1798	0.7962	0.8042	0.55014	0.37509	0.49712	0.37809	0.35009	0.12503	0.07502	0.15004	0.17054	0.14504	0.17954	0.05501	0.05001	0.11928	0.10578	0.16879	0.10628	0.05001	0.05001	0.12503	0.15004	0.05001	0	0.07502	0.10003	0.07502	0	0.05001	0.15004	0.05001	0	0.06477	0.06027	0.10003	0.07502	0.12503	0.07502	0.17504	0.03801	0.012	0.05001
696	198.371	4.92648	3.07652	1.92848	0.94874	0.92148	0.73043	0.39785	0.55239	0.50013	0.4001	0.45011	0.37509	0.29632	0.2038	0.25006	0.25006	0.20005	0.12503	0.17504	0.25006	0.17504	0.05001	0.15004	0.10003	0.07502	0.07502	0.10003	0.07502	0.02501	0.05001	0.12503	0.07502	0.07502	0.17504	0.02501	0.02501	0.05001	0.10003	0.02501	0	0.02501	0.02501	0.02501	0.02501	0.15004	0.02501	0	0.03751
698	191.544	4.90448	2.87447	1.57739	0.92523	0.97349	0.64791	0.55414	0.59515	0.30233	0.32783	0.39685	0.15329	0.20005	0.22506	0.15004	0.20005	0.10003	0.12503	0.10003	0.07502	0.07502	0	0.10003	0.02501	0.09327	0.05676	0.09277	0.13228	0.05001	0.15004	0.05001	0.05001	0.05001	0.05001	0.02501	0.12503	0	0.15004	0.05001	0.12503	0.07502	0.05001	0	0.02501	0.05001	0.02501	0.05001	0.07502
700	180.865	4.23031	2.49937	1.47487	1.00125	1.12328	0.62866	0.49787	0.37734	0.4001	0.20005	0.32508	0.30007	0.4001	0.20005	0.22081	0.10428	0.14529	0.12978	0.12503	0.12503	0.17504	0.07502	0	0.07502	0.10002	0.05001	0.07502	0.15004	0.15004	0.10003	0.05001	0.05001	0.05001	0.07502	0.02501	0.02501	0.07502	0.07502	0.05001	0.02501	0.02501	0.05001	0.01375	0.03626	0.07502	0.07502	0.12503	0.02501
702	178.765	4.33058	2.32358	1.12728	0.99575	0.82971	0.74819	0.47712	0.27507	0.22506	0.24706	0.17804	0.27157	0.27857	0.10003	0.17504	0.16604	0.10903	0.17004	0.05501	0.15004	0.02501	0.12503	0	0.05001	0.10002	0.10003	0.12503	0.05001	0.05001	0.07502	0.07502	0.02501	0.07502	0.11603	0.08402	0.07502	0.02501	0.05001	0.05001	0.07502	0.07502	0.03901	0.011	0.05001	0.10003	0.15004	0	0.12503
704	168.091	3.75094	2.59915	1.30333	1.12378	0.69993	0.62291	0.55189	0.54989	0.37484	0.2028	0.32508	0.30007	0.17504	0.22106	0.20405	0.10003	0.16079	0.08927	0.25006	0.16954	0.18055	0.07502	0.15004	0.02501	0.02501	0.05001	0.05001	0.07502	0.02501	0.05001	0.05001	0.05001	0.02501	0.05001	0.07502	0.05001	0.07502	0.10003	0.05001	0	0.07502	0.02501	0.10003	0.12503	0.07502	0.02501	0	0.02501
706	163.538	3.85196	2.05001	1.22731	0.7987	0.45161	0.30007	0.57514	0.32508	0.20005	0.29707	0.09977	0.27832	0.1963	0.05376	0.10003	0.12503	0.15004	0.10003	0.05001	0.06952	0.08052	0.12503	0.05001	0.12503	0.12503	0.05001	0.02501	0.05001	0.06727	0.03276	0	0.07502	0.07502	0.20005	0.02501	0.07502	0.02501	0.05001	0.05001	0.02501	0.02501	0.02501	0.15004	0.02501	0.05001	0.02501	0.07502	0.05001
708	157.735	3.55489	1.90048	1.12528	0.99725	0.69968	0.44961	0.42911	0.3951	0.18005	0.22506	0.37509	0.22156	0.12853	0.20005	0.02501	0.17504	0.20005	0.17504	0.10003	0.11953	0.10553	0.02501	0.12503	0.05001	0.05001	0.06802	0.03201	0.15004	0.05001	0.05001	0.05001	0.10003	0.02501	0.02501	0.05001	0.02501	0	0.10003	0.05001	0.02501	0.02501	0.05001	0.06377	0.03626	0.03826	0.06177	0	0.02501
710	150.585	3.52613	1.52663	1.09877	0.89973	0.50138	0.37684	0.37509	0.44511	0.3801	0.27507	0.14679	0.29982	0.17854	0.05001	0.10003	0.10003	0.07502	0.15004	0.1948	0.03026	0.07502	0.05001	0.07502	0.05001	0.02501	0.02501	0.12503	0.02501	0.05001	0.07502	0.20005	0.07502	0	0.10003	0.05001	0.05001	0.05001	0.02501	0.12503	0.12503	0.02501	0.12503	0.02501	0.10003	0.05001	0.05001	0.05001	0.05001
712	145.932	3.88047	1.79845	0.92723	0.64866	0.30158	0.47312	0.30208	0.20005	0.25006	0.20005	0.15004	0.12503	0.15004	0.12503	0.10003	0.05001	0.02501	0.12503	0.15004	0.05001	0.07502	0.05001	0.02501	0.05001	0.05001	0.10003	0.12503	0.12503	0.07502	0.07502	0.05001	0.05001	0	0.05001	0.07502	0.02501	0.02501	0.05001	0.02501	0.15004	0.10003	0.05001	0.10003	0.02501	0.02501	0.02501	0	0.07502
714	137.107	2.72668	1.72593	0.8012	0.45011	0.52513	0.62516	0.25006	0.22506	0.32233	0.34984	0.17804	0.17504	0.17129	0.15379	0.17079	0.2043	0.12503	0.10003	0.15004	0.10003	0.04426	0.03076	0.12503	0.12503	0.02501	0.07502	0.07502	0.05001	0.02501	0.10003	0.05001	0.02501	0.05001	0	0.05001	0	0.07502	0.02501	0.02501	0.02501	0.05001	0.08902	0.06102	0.05001	0.17504	0.10003	0.05001	0.10003
716	132.032	3.20005	1.20155	0.67367	0.57614	0.47312	0.37859	0.22506	0.25006	0.35009	0.12503	0.22506	0.10002	0.10003	0.12503	0.15004	0.12503	0.05001	0.02501	0.15004	0.07502	0.21355	0.08652	0.10003	0.06852	0.07477	0.00675	0.12503	0.07502	0.02501	0.02501	0.05001	0.02501	0.07502	0.02501	0	0	0.02501	0.07502	0.02501	0.07502	0	0.05001	0.05001	0.02501	0	0.07502	0.07502	0.02501
718	124.081	2.32233	1.45111	0.85196	0.62641	0.52338	0.29982	0.45211	0.17504	0.27507	0.20005	0.22506	0.10002	0.07502	0.15004	0.22506	0.05001	0.07502	0.07502	0.12503	0.05001	0.05001	0.12503	0.05001	0.17504	0.02501	0.05001	0.10003	0.02501	0.07502	0	0.07502	0.07502	0.11628	0.08377	0.02501	0	0.05001	0.05001	0.07502	0	0.05001	0.10003	0.02501	0.07502	0.02501	0.05001	0.07502	0.07502
720	123.028	2.10228	1.12503	0.65116	0.62516	0.52338	0.37484	0.30208	0.12503	0.22231	0.12778	0.10003	0.20005	0.12503	0.20005	0.05001	0.10003	0.07027	0.02976	0.02501	0.10003	0.07502	0.10003	0.07502	0.05001	0.02501	0.05001	0.07502	0.07502	0.07502	0	0.02501	0.07502	0.10003	0.02501	0.02501	0.10003	0.07502	0.02501	0.10003	0.02501	0	0.05001	0.22506	0.05001	0.05001	0.02501	0.05001	0.10003
722	112.177	2.15129	1.12403	0.90223	0.35009	0.35009	0.42511	0.30008	0.20005	0.30008	0.10003	0.10003	0.20005	0.10003	0.15004	0.05001	0.15004	0.17504	0.05001	0.02501	0.05001	0.10003	0.05001	0.06877	0.05626	0	0.05001	0.05001	0.10003	0.02501	0.15004	0.02501	0.06652	0.05851	0.05001	0	0.05001	0.05001	0.05001	0.05001	0.05001	0	0.02501	0.02501	0.08852	0.08652	0.05001	0.10003	0.02501
724	109.602	1.82446	1.42586	0.77494	0.37634	0.29832	0.27682	0.22506	0.19755	0.17754	0.27507	0.12503	0.07502	0.17504	0.07502	0.12078	0.12928	0.10003	0.02501	0.12503	0.02501	0.14429	0.13078	0.02501	0.02501	0.02501	0.05001	0.05001	0.07502	0.12503	0	0.05001	0.0165	0.08352	0.05001	0.07502	0.06552	0.08452	0.02501	0.07502	0.05001	0.05001	0.07502	0	0.05001	0.10003	0.05001	0.02501	0.10003
726	104.201	1.77519	0.87597	0.5989	0.32483	0.27657	0.22506	0.17279	0.29983	0.20255	0.17504	0.17504	0.10002	0.12503	0.10003	0	0.12503	0	0.07502	0.02501	0.05001	0.07502	0.05001	0.17504	0.05001	0.10002	0.07502	0.02501	0.05001	0.15004	0.15004	0.05001	0.05001	0.05001	0.05001	0.10003	0.05001	0.02501	0.07502	0.07502	0.05001	0.02501	0.07502	0.07502	0.05001	0.02501	0.02501	0.02501	0.07502
728	99.898	2.32683	1.17604	0.72518	0.32508	0.19655	0.37859	0.20005	0.20005	0.07502	0.25006	0.15004	0.05001	0.15004	0.10003	0.07502	0.05001	0.15004	0.02501	0.17504	0.11403	0.13603	0.05001	0.05001	0.07502	0.10002	0.02501	0.07502	0.05001	0.02501	0.02501	0.02501	0.02501	0.02501	0.02501	0.12503	0.02501	0.05001	0.07502	0.12503	0.02501	0	0.02501	0.02501	0	0.07502	0.02501	0	0.06252
730	95.4229	1.87647	0.85021	0.62516	0.47512	0.17504	0.27507	0.07502	0.12503	0.22506	0.07502	0.05001	0.12503	0.05001	0.12503	0.07502	0	0.17504	0.17504	0.07502	0.07502	0.05001	0.16304	0.06202	0	0.05001	0.07502	0.10003	0.07502	0.05001	0	0.05001	0	0	0.05001	0.05001	0.07502	0.02501	0.02501	0.12503	0.05001	0.17504	0.07502	0.08877	0.08627	0.05001	0.07502	0	0.05001
732	91.0723	1.72518	0.87597	0.50013	0.55014	0.12503	0.15004	0.35009	0.10003	0.07502	0.10003	0.17504	0.10002	0	0.14604	0.12478	0.02926	0.12503	0.02501	0.05001	0.15004	0.05001	0.02501	0.02501	0.07502	0.07502	0.07502	0.05001	0	0.05001	0	0.10003	0.10003	0.10003	0.05001	0.02501	0.17504	0.02501	0.05001	0.05001	0.05001	0.02501	0	0.07502	0.02501	0.07502	0	0	0.12503
734	84.1195	1.65116	0.52588	0.55014	0.27507	0.37509	0.27307	0.30208	0.20005	0.29457	0.18055	0.12503	0.05001	0.12503	0.12503	0.07502	0.20005	0	0.05001	0.07502	0.05001	0.07502	0.10003	0.15004	0.05001	0.07502	0.10003	0.15004	0	0.05001	0	0.02501	0.02501	0.02501	0.02501	0.10003	0.05001	0	0.04001	0.06002	0.12503	0.05001	0.12503	0.02501	0.07502	0.02501	0.05001	0.02501	0
736	79.944	1.42636	0.72418	0.5999	0.57489	0.4016	0.20005	0.10003	0.17504	0.15004	0.10003	0.02501	0.07502	0.05001	0.04601	0.07902	0.07502	0.12028	0.05476	0	0.12503	0	0.10003	0.10003	0.02501	0.05001	0.07502	0.05001	0.07502	0	0.10003	0	0.05001	0.07502	0.02501	0.15004	0.07502	0.10003	0	0.10003	0.07502	0.05001	0.07502	0.07502	0.10003	0.02501	0.05001	0.05001	0
738	79.844	1.22631	0.55014	0.25006	0.25006	0.12503	0.22506	0.25006	0.30008	0.17504	0.07502	0.10003	0.10002	0	0.07502	0.05001	0.07502	0.07502	0.10003	0.05001	0.10003	0.07502	0.09402	0.10603	0.02501	0.02501	0.02501	0.05001	0.09252	0.03251	0.05001	0	0	0.07502	0	0.04076	0.05926	0.05001	0.02501	0.07502	0.07502	0.05001	0.07502	0.07502	0.02501	0.02501	0.02501	0.07502	0.02501
740	74.8677	1.42636	0.7992	0.30108	0.10003	0.25006	0.20005	0.15004	0.15004	0.12503	0.10003	0.10003	0.10002	0.12128	0.10378	0.15004	0.07502	0.07502	0.05001	0	0.12503	0.02501	0.05001	0.07502	0.02501	0	0.10003	0.09277	0.17479	0.07477	0.03276	0.02501	0	0.07502	0	0.07502	0.02501	0.02501	0.05001	0.02501	0.11453	0.06052	0.05001	0	0	0.05001	0.02501	0.02501	0.05001
742	70.8417	1.22631	0.62416	0.35109	0.25006	0.30008	0.20005	0.07502	0.07502	0.10003	0.12503	0.12503	0.17504	0.02501	0.05001	0.15004	0.10003	0.10003	0.07502	0.07502	0.07502	0.06927	0.10578	0.05001	0.17504	0.17504	0.07502	0.05001	0.05001	0.02501	0.17504	0.02501	0.10003	0.07502	0.10003	0	0.02501	0.07502	0.05001	0.07502	0.12503	0.02501	0.05001	0.07502	0.07502	0.08827	0.03676	0.05001	0.07502
744	68.1906	0.95174	0.52513	0.30008	0.20005	0.27507	0.10002	0.15004	0.15004	0.11953	0.13053	0.16854	0.15654	0.22506	0.07502	0.02501	0	0.07502	0.07002	0.10503	0.07502	0.07502	0.05001	0.07502	0.02501	0.07502	0.05001	0.12503	0.02501	0.10003	0	0.02501	0	0.04126	0.05876	0.07502	0	0.07502	0.06502	0.03501	0.03951	0.03551	0.02501	0.07502	0.08852	0.11153	0	0.10003	0.06252
746	63.0653	1.17504	0.57589	0.22506	0.32508	0.29832	0.27682	0.17504	0.02501	0.07502	0.20005	0.10003	0.07152	0.05351	0.05001	0.10003	0.05001	0.05001	0.02501	0.05001	0.05001	0.05001	0.02501	0.02501	0.05001	0.02501	0.07502	0.05001	0.07502	0.02501	0.10003	0.07502	0.02501	0.02501	0.05001	0.05001	0.17504	0	0.09002	0.07477	0.06027	0.05001	0.07502	0.10003	0.05001	0.08827	0.03676	0.05001	0.07502
748	61.4399	0.79995	0.47587	0.24881	0.25131	0.12503	0.17504	0.12503	0.27507	0.17504	0.25006	0.02501	0.02501	0.07502	0.05001	0.05001	0.07502	0.05001	0.12503	0.12503	0.06952	0.0055	0.07502	0.02501	0.05001	0.07502	0.02501	0.05001	0.02501	0.10003	0.02501	0	0.05001	0	0.05001	0.02501	0.05001	0.02501	0.02501	0	0.02501	0.02501	0.02501	0.02501	0.05001	0.05001	0.05001	0.07502	0
750	56.7882	1.07552	0.47587	0.35009	0.32508	0.27507	0.14804	0.22706	0.12503	0	0.15004	0.05001	0.07502	0.02501	0.07502	0.07502	0.12503	0.05001	0.25006	0.05001	0.10003	0.05001	0.02501	0.05001	0.07502	0.10002	0.07502	0.07502	0.02501	0.05001	0.05001	0.07502	0.20005	0.02501	0.10003	0.10003	0.02501	0.07502	0.02501	0.02501	0.02501	0.07502	0.07502	0	0.02501	0.10003	0.05001	0.03776	0.03726
[truncated: 51 more columns]

## Sheet: Fig.2c
Excitation-dependent RTP emission of OL
	250	252	254	256	258	260	262	264	266	268	270	272	274	276	278	280	282	284	286	288	290	292	294	296	298	300	302	304	306	308	310	312	314	316	318	320	322	324	326	328	330	332	334	336	338	340	342	344	346
350	1.065	0.253	0.16	0.113	0.094	0.078	0.079	0.079	0.095	0.112	0.146	0.181	0.221	0.273	0.345	0.422	0.499	0.606	0.73	0.875	1.062	1.269	1.491	1.747	2.066	2.36	2.736	3.116	3.539	4.051	4.6	5.137	5.735	6.374	7.03	7.74	8.481	9.33	10.13	11.28	12.61	14.65	16.99	19.5	21.96	24.03	26.12	27.86	29.38
352	1.027	0.247	0.165	0.128	0.092	0.083	0.096	0.092	0.108	0.151	0.176	0.222	0.292	0.363	0.449	0.542	0.658	0.789	0.977	1.157	1.353	1.621	1.936	2.275	2.61	3.034	3.484	4.028	4.601	5.233	5.877	6.573	7.368	8.193	9.047	9.96	10.92	11.87	12.91	14	15.28	16.65	18.6	20.91	23.5	25.82	27.88	29.45	31.14
354	0.997	0.272	0.16	0.133	0.1	0.105	0.091	0.115	0.132	0.17	0.211	0.277	0.367	0.437	0.575	0.688	0.824	0.996	1.201	1.455	1.72	2.076	2.393	2.834	3.304	3.767	4.379	5.027	5.729	6.548	7.352	8.368	9.216	10.32	11.49	12.55	13.75	15.05	16.33	17.64	18.81	19.99	21.57	23.58	26.01	28.16	30.36	32.03	33.64
356	0.972	0.257	0.188	0.147	0.112	0.11	0.124	0.14	0.162	0.193	0.273	0.344	0.452	0.577	0.7	0.871	1.067	1.262	1.513	1.842	2.192	2.605	2.999	3.527	4.095	4.758	5.466	6.258	7.175	8.19	9.129	10.36	11.59	12.8	14.2	15.61	17.11	18.72	20.27	22.08	23.34	24.64	25.98	27.38	29.3	31.54	33.64	35.68	36.88
358	0.952	0.278	0.195	0.158	0.133	0.125	0.124	0.15	0.178	0.242	0.316	0.413	0.556	0.716	0.917	1.111	1.376	1.635	1.933	2.335	2.723	3.216	3.789	4.41	5.074	5.957	6.792	7.734	8.817	10.07	11.27	12.69	14.21	15.72	17.52	19.2	21.07	22.99	24.87	26.88	28.91	30.38	31.76	33.18	34.56	36.44	38.52	40.11	41.54
360	0.945	0.29	0.218	0.159	0.135	0.152	0.152	0.167	0.218	0.3	0.393	0.527	0.693	0.871	1.124	1.375	1.728	2.059	2.49	2.973	3.456	4.088	4.741	5.513	6.357	7.302	8.338	9.597	10.85	12.39	13.94	15.55	17.16	19.19	21.28	23.32	25.48	27.83	30.49	32.65	35.19	37.57	38.97	40.46	41.78	42.99	44.8	46.28	47.62
362	0.929	0.29	0.201	0.161	0.149	0.155	0.161	0.203	0.252	0.348	0.465	0.652	0.838	1.089	1.389	1.718	2.157	2.592	3.1	3.647	4.291	5.038	5.804	6.803	7.84	8.96	10.19	11.56	13	14.67	16.64	18.5	20.68	22.92	25.28	27.7	30.36	33.07	35.9	38.8	41.7	44.71	47.14	48.83	50.39	51.36	52.57	53.47	54.55
364	0.935	0.354	0.237	0.182	0.163	0.157	0.209	0.219	0.303	0.422	0.554	0.754	0.995	1.36	1.726	2.184	2.684	3.264	3.876	4.596	5.364	6.267	7.26	8.357	9.55	10.91	12.39	14.03	15.74	17.68	19.83	22.15	24.55	27.22	30.09	32.97	35.98	39.19	42.67	46.14	49.29	52.84	56.01	58.82	60.42	61.93	62.82	63.38	63.61
366	0.924	0.306	0.259	0.195	0.192	0.202	0.226	0.259	0.329	0.475	0.678	0.888	1.243	1.618	2.097	2.673	3.276	3.989	4.832	5.656	6.662	7.798	8.854	10.24	11.63	13.1	14.92	16.76	18.68	20.97	23.41	26	28.75	31.65	35.09	38.15	41.83	45.44	49.23	53.19	57.28	61.13	64.96	68.52	71.42	73.11	74.29	74.55	74.02
368	0.943	0.365	0.276	0.218	0.211	0.219	0.232	0.315	0.405	0.555	0.761	1.102	1.449	1.954	2.527	3.24	4.087	4.938	5.824	6.934	8.148	9.38	10.88	12.42	14.01	15.79	17.8	19.89	22.12	24.62	27.35	30.21	33.33	36.69	40.23	43.92	47.95	52.07	56.39	61	65.43	69.93	74.45	78.36	82.31	85.18	86.45	87.1	86.62
370	0.945	0.378	0.305	0.234	0.227	0.241	0.269	0.349	0.454	0.645	0.912	1.301	1.75	2.369	3.106	3.916	4.929	6.017	7.177	8.523	9.962	11.63	13.18	15.02	16.87	18.8	21.13	23.41	25.97	28.75	31.86	35.14	38.32	42.12	46.26	50.37	54.68	59.6	64.15	69.18	74.29	79.38	84.3	89.1	93.57	97.82	100.3	100.8	100.7
372	0.973	0.43	0.313	0.283	0.251	0.27	0.311	0.38	0.526	0.752	1.071	1.503	2.037	2.73	3.637	4.736	5.895	7.227	8.749	10.36	12.13	14.03	15.92	18	20.18	22.44	25.03	27.54	30.34	33.35	36.66	40.29	43.78	47.97	52.25	56.59	61.62	66.67	71.9	77.38	83.02	88.72	94.21	99.63	104.5	109.5	113.2	115.1	115.3
374	0.98	0.42	0.336	0.287	0.268	0.291	0.333	0.465	0.621	0.843	1.224	1.74	2.406	3.284	4.324	5.594	7.041	8.673	10.52	12.41	14.57	16.87	19.22	21.68	24.12	26.72	29.41	32.33	35.35	38.87	42.24	46.07	49.99	54.57	59.26	64.11	69.28	74.75	80.63	86.54	92.81	98.84	104.9	110.9	116.6	121.7	126.5	129.8	131.5
376	0.993	0.474	0.377	0.322	0.323	0.328	0.42	0.51	0.696	1.014	1.437	2.011	2.793	3.788	5.099	6.592	8.327	10.35	12.46	14.85	17.41	20.04	22.83	25.57	28.5	31.51	34.49	37.66	41.01	44.39	48.49	52.33	56.56	61.26	66.15	71.07	76.6	82.51	88.69	95.01	101.6	108.4	115	121.4	127.7	134	138.9	142.9	146
378	1.002	0.534	0.405	0.376	0.336	0.383	0.444	0.581	0.772	1.141	1.652	2.3	3.227	4.468	5.95	7.616	9.76	12.12	14.71	17.56	20.52	23.73	27.07	30.33	33.52	37.06	40.42	43.78	47.44	51.13	54.9	59.34	63.62	68.68	73.52	78.91	84.65	90.73	97.54	104.4	111	118.2	125.2	132.1	139.3	145.5	151.5	156.1	159.1
380	1.015	0.527	0.458	0.41	0.381	0.417	0.512	0.648	0.903	1.265	1.818	2.607	3.66	5.151	6.792	8.842	11.32	14.17	17.2	20.68	24.17	27.95	31.82	35.55	39.66	43.48	47.1	50.84	54.7	58.55	62.71	66.93	71.39	76.42	81.77	87.14	93.23	99.75	106.5	113.4	120.6	128.4	135.7	143.2	150.4	157.5	163.8	168.5	172.7
382	1.041	0.554	0.456	0.423	0.442	0.452	0.548	0.689	0.985	1.404	2.08	2.952	4.193	5.778	7.731	10.18	13	16.26	19.84	23.67	27.96	32.39	36.73	41.24	46.02	50.07	54.25	58.13	61.98	66.5	70.66	74.89	79.45	84.37	89.7	95.21	101.3	107.8	114.8	121.9	129.2	136.9	144.5	152.5	160.3	167.5	174.3	179.5	184.1
384	1.059	0.6	0.549	0.484	0.448	0.497	0.618	0.755	1.09	1.597	2.312	3.357	4.692	6.55	8.835	11.68	14.86	18.59	22.85	27.61	32.24	37.5	42.55	47.85	52.93	57.78	62.48	66.68	71.23	75.31	79.69	84.32	88.7	93.51	98.9	104.3	110.5	117.1	124	131.2	138.5	146.6	154.4	162.1	170.4	178.1	185	191.1	196.1
386	1.117	0.67	0.566	0.507	0.512	0.519	0.665	0.889	1.216	1.72	2.589	3.738	5.251	7.256	9.878	13.05	16.79	20.99	25.96	31.13	36.95	42.85	49.04	54.78	60.61	66.05	71.08	75.79	80.61	85.09	89.22	93.56	98.22	103.2	108.1	113	119.6	125.6	132.2	139.9	147.4	155.3	163.2	171.4	179.5	187.1	194.9	201.1	206.5
388	1.175	0.72	0.608	0.544	0.556	0.613	0.727	0.985	1.351	1.955	2.82	4.095	5.86	8.114	11.02	14.46	18.71	23.57	29.11	35.16	41.57	48.39	55.15	61.91	68.62	74.96	80.39	85.62	90.63	95.29	99.51	103.7	107.9	112.8	117.3	122.6	128.1	134.1	140.9	148.1	155.7	163.1	170.9	178.9	187	195	203.2	209.3	214.8
390	1.232	0.789	0.678	0.604	0.612	0.659	0.79	1.039	1.498	2.156	3.138	4.527	6.371	8.967	12.14	16.13	20.94	26.29	32.53	39.33	46.73	54.42	62.14	70.12	77.58	84.5	90.77	96.46	101.6	106.7	110.9	115.1	119.2	123.5	128.1	132.4	137.9	143.5	150.2	156.3	164.1	171.4	179	187.2	195.5	203.4	211.1	218.1	224
392	1.219	0.813	0.693	0.652	0.654	0.718	0.839	1.129	1.585	2.346	3.343	4.924	7.027	9.725	13.34	17.61	22.83	29.19	35.98	43.56	51.58	60.33	69.22	78.01	86.25	93.82	100.8	107.1	112.8	117.7	121.9	126	130	133.8	137.5	141.7	147	152.2	157.7	164.4	171.3	178.1	185.9	193.6	201.9	208.9	217.5	224.1	230.1
394	1.3	0.869	0.774	0.715	0.698	0.783	0.936	1.247	1.754	2.521	3.783	5.381	7.651	10.68	14.65	19.41	25.15	31.82	39.47	47.99	57.17	67.04	76.77	86.47	96.11	104.6	112.5	119.1	125.1	130.4	134.7	138.3	142.1	145.6	148.7	152.9	157	162	166.7	172.9	179	185.9	192.6	200.7	208	216.4	224	230.6	236
396	1.42	0.912	0.825	0.772	0.75	0.861	1.007	1.357	1.866	2.749	4.03	5.807	8.211	11.49	15.87	21	27.43	34.92	43.13	52.38	62.54	73.28	84.47	95.31	105.5	115.2	123.5	131	137.4	142.7	147.2	150.9	154.3	157.3	160.1	163.1	166.8	170.9	175.5	180.5	186.5	192.4	199.3	206	214	220.6	228.8	235.1	240.9
398	1.453	1.007	0.879	0.788	0.812	0.876	1.06	1.476	2.023	3.008	4.334	6.246	8.911	12.46	17.15	22.92	29.82	37.95	47.09	57.25	68.47	80.28	92.6	104.6	116	126.4	136	144.4	151.2	156.5	160.9	165	167.3	170.4	172.2	175.1	177.6	181.1	184.8	189.3	194	199.5	205.9	212.8	219.7	226.5	233.3	239.8	245.6
400	1.538	1.019	0.944	0.845	0.895	0.979	1.181	1.543	2.222	3.172	4.65	6.745	9.636	13.56	18.56	24.55	32.26	40.87	51.2	62.4	74.54	87.69	101.2	114.4	127.1	138.6	149.1	157.8	165.6	171.2	176	179.1	182	184	185.8	187.1	188.7	191.1	194.8	198.3	202.3	207.3	212.8	218.5	225.1	231.8	238.1	244.4	249.8
402	1.523	1.133	0.985	0.954	0.911	1.041	1.274	1.727	2.384	3.427	4.94	7.162	10.17	14.44	19.65	26.41	34.42	43.86	54.43	66.76	80.08	93.95	108.8	123.1	136.7	149.4	161	170.4	178.3	184.5	188.9	192.5	194.4	196.2	197	197.7	199.1	200.7	202.9	205.7	209.2	212.8	217.5	222.6	228.2	233.9	240.5	246	251.4
404	1.551	1.177	1.082	0.971	1.043	1.113	1.388	1.761	2.523	3.584	5.227	7.672	10.9	15.39	21.07	28.01	36.57	46.63	58.55	71.53	85.66	100.7	117	132.3	147.9	161.4	173.8	184.4	192.8	199.4	204	207.2	208.6	209.9	210	209.9	211.1	211.6	212.6	214.4	216.7	220.3	223.6	228.1	233.3	238.2	244	248.8	253.5
406	1.61	1.249	1.102	1.011	1.025	1.175	1.462	1.902	2.672	3.831	5.558	8.137	11.46	16.22	22.32	29.72	39.01	49.78	62.25	76.19	91.49	108.1	125	142.1	158.4	173.2	187.1	197.7	206.7	213.7	218.8	222.2	223.4	224	223.6	222.6	222.3	222.5	222.8	223.4	225	226.7	230.1	232.6	237.4	241.5	246.8	251	255.6
408	1.719	1.324	1.205	1.122	1.103	1.222	1.532	2.023	2.823	4.054	5.911	8.539	12.16	17.09	23.59	31.46	41.04	52.62	65.75	81.01	96.95	114.6	133	151.2	168.7	184.6	199.3	211.2	220.9	228.4	233.3	236.4	238	237.8	237.1	235.5	234.4	233.4	232.2	232.1	232.4	233.2	236	238.2	241.9	245.3	249.2	253	256.7
410	1.779	1.423	1.236	1.169	1.142	1.336	1.668	2.159	2.947	4.28	6.19	8.936	12.78	18.02	24.72	33.11	43.31	55.78	69.58	85.78	102.8	121.7	141.7	161.1	180	197.3	213.1	225.5	235.9	244.1	249.7	252.8	254	253.2	251.9	249.7	247.1	245.6	243.2	242.4	241.8	241.3	242.7	244	246.3	249.2	252.9	255.8	259.1
412	1.781	1.447	1.31	1.196	1.254	1.393	1.67	2.233	3.107	4.49	6.533	9.341	13.47	18.75	25.89	34.64	45.49	58.15	73.13	89.91	108.3	128.4	149.1	170	190	208.6	225.3	238.3	250.1	258.6	264.5	267.6	269.1	267.9	266	263.1	259.7	256.9	253.8	251.8	249.9	248.5	248.4	249.3	250.4	252.6	255.6	257.8	260.4
414	1.924	1.494	1.373	1.301	1.326	1.474	1.753	2.329	3.245	4.737	6.838	9.841	14.06	19.83	27.18	36.57	47.91	61.22	76.81	94.77	114	135.4	157.3	179.8	200.8	220.9	238.9	253	265.8	274.8	281.2	284.6	285.4	283.9	282.1	277.5	274	269.8	266	262.5	259.8	257.8	256	255.9	256.1	257.4	259.3	260.5	262.8
416	2.023	1.585	1.458	1.343	1.376	1.491	1.836	2.396	3.369	4.883	7.15	10.27	14.81	20.75	28.35	37.93	49.96	63.9	80.16	98.86	119	141.7	165	188.6	212	232	251.3	267.3	280	290.4	296.5	300.2	301.5	299.9	297.1	292.1	287.2	282.7	278.1	273.7	270	266.4	263.6	262.4	261.9	262	262.7	263.6	264.8
418	2.116	1.695	1.474	1.366	1.449	1.555	1.928	2.555	3.57	5.154	7.483	10.77	15.3	21.49	29.32	39.53	51.89	66.26	83.34	103.1	124.3	148.2	172.4	197.3	222	243.1	264	280.3	295	305.6	312.9	315.9	316.9	315.9	312.1	306.3	301.3	296.1	290.2	284.6	279.4	275.2	271.5	269.8	267.2	266.9	266.3	266.5	266.8
420	2.148	1.721	1.625	1.438	1.513	1.625	2.025	2.665	3.681	5.327	7.789	11.22	15.85	22.49	30.56	41.15	54.03	69.14	86.83	107.2	129.9	154.4	180.3	206.6	232.2	254.9	277.9	295.4	310.7	321.7	330.2	333.5	334.6	333.4	329.2	323.6	317.1	311.1	303.8	297.4	291.3	286	280.9	278.2	275.2	273.3	271.8	270.8	271.1
422	2.224	1.841	1.686	1.475	1.567	1.756	2.131	2.808	3.863	5.521	8.02	11.57	16.66	23.15	32.02	42.41	56.1	71.59	90.47	111	134.5	160.6	187.6	215.1	241.4	265.9	289	308.1	324.3	336.9	345.3	349.2	351.2	349.9	345.7	338.9	332.1	324.7	317.3	310.2	302	295.8	290.4	286.2	282	279.6	277.2	275.4	273.4
424	2.295	1.88	1.697	1.633	1.642	1.847	2.222	2.897	4.022	5.757	8.416	12.01	17.24	24.05	33.04	44.01	58.12	74.02	93.55	115.2	139.1	166.3	194.4	223.7	251	277.6	301.8	321.7	339.4	352.6	361.1	366.8	368	366.8	362	355.2	348.3	339.5	331.4	323.4	315.1	307.3	300.9	295	290.6	286.3	283.7	281	278.1
426	2.429	1.993	1.754	1.664	1.686	1.882	2.26	3.029	4.163	5.95	8.755	12.46	17.72	24.83	34.04	45.35	59.72	76.66	96.14	118.5	144.2	171.7	201	230.6	259.3	286.7	312.1	334	353	367.7	376.6	382.3	384.5	383.4	378.4	371.2	363.4	354.5	345.3	336.4	327.7	319.3	311.1	304.8	298.7	294	289.5	285.9	282.3
428	2.434	2.053	1.806	1.735	1.767	1.967	2.382	3.147	4.282	6.259	8.855	12.9	18.21	25.52	35	46.48	61.04	78.64	98.82	122.2	147.7	176.6	206.9	237.3	267.8	296.6	323.9	345.6	365.8	380.6	392	397.3	400	398.5	393.8	386.5	378.6	369.9	359.3	350	340	330.9	321.4	314.6	307.1	301.6	295.6	291.1	287.3
430	2.51	2.073	1.913	1.815	1.81	2.03	2.495	3.229	4.511	6.368	9.2	13.26	18.69	26.26	35.89	48.09	63.1	80.85	101.6	125.4	152.2	182	212.8	244.6	276.7	306.5	334.3	358.9	379	395.7	406.5	413.7	416.2	415.5	411.3	403.7	395.5	386.4	375.2	365.6	354.7	344	334.3	326.2	318.1	310.7	304.6	298.6	293.3
432	2.614	2.202	1.908	1.886	1.886	2.036	2.528	3.316	4.593	6.552	9.45	13.54	19.32	26.71	36.85	49.01	64.04	82.22	103.9	128.1	155.3	186.2	217.3	250.6	283.1	314.2	344	368.4	389.9	407.5	419.8	427.8	429.9	430.4	426.3	418.5	410.7	400.3	389.9	378.3	367	355.7	345.6	336.2	327.4	319.8	311.5	306	299
434	2.683	2.303	2.029	1.926	1.946	2.112	2.635	3.396	4.765	6.747	9.714	13.85	19.86	27.56	37.63	49.89	65.97	84.21	105.8	131.1	158.5	190.3	223	256.3	290.3	322.8	353.3	379.2	402.7	420	432.7	442.4	445.9	447	442.5	434.9	426.2	417.6	406.1	394.1	382.8	370.4	358.8	348.8	338.8	329.8	321.6	314	306.5
436	2.902	2.28	2.099	1.996	2.04	2.232	2.735	3.549	4.865	6.971	9.975	14.19	20.14	28.13	38.44	51.28	67.01	85.87	108.4	133.5	162.1	194.6	227.9	261.9	296.9	330	361.6	389	412.2	431.8	445.3	456.1	460.5	461.2	457.8	450.5	442.1	432.2	421	408.8	396.8	383.3	372	360.5	350.5	340.6	331.2	322.5	314.2
438	3.003	2.417	2.136	2.042	2.076	2.234	2.788	3.614	4.995	7.084	10.2	14.53	20.58	28.8	39.12	52.14	68.23	87.25	110.1	135.7	164.4	197.3	231.1	267.1	301.9	336.3	369.2	397.2	422.2	442.4	457.2	467.9	473.2	474.6	472.1	464.9	457.4	447.8	435.9	423.3	410.9	397.5	384.9	373.2	361.7	351.5	341.5	332.1	322.5
440	3.025	2.461	2.254	2.119	2.149	2.39	2.886	3.678	5.047	7.263	10.42	14.97	21.09	29.32	39.74	53.29	69.64	89.22	112.3	138.8	168.2	201.9	236.8	273	309.5	344.2	378.5	407.2	434.1	454.9	471.8	482.6	488.8	491.5	489.4	483.4	474.5	465.4	452.9	441.4	428.1	414.2	401.1	388.4	376	364.4	353.5	343.1	333.3
442	2.977	2.562	2.295	2.151	2.23	2.396	2.866	3.722	5.233	7.434	10.57	14.97	21.31	29.81	40.72	53.87	70.64	90.44	113.8	140.5	170.7	204.4	239.5	277.2	314.4	350.1	385	415	441.9	464.9	482.5	494.2	501.4	503.7	502.6	497.3	489.5	479.4	468	456.3	442.1	427.3	413.7	401.7	388.9	376.9	364.5	353.6	342.8
444	3.026	2.631	2.33	2.197	2.279	2.471	2.935	3.861	5.252	7.528	10.84	15.44	21.85	30.27	41.42	54.83	72.11	91.89	115.6	142.6	173.6	208	244.2	282	320.4	356.6	392.1	423.4	451.9	475.5	494.3	506.8	515.3	518.3	518.5	513	505.7	496.9	485	472.3	458.8	444.5	430.7	417.5	403.8	390.5	377.8	365.9	355.1
446	3.077	2.694	2.494	2.271	2.263	2.521	3.091	3.968	5.474	7.804	11.06	15.75	22.34	31.04	42.23	56.01	72.86	93.58	117.9	145.1	176.1	211.3	247.6	287.2	326.5	363.6	400.7	432.2	462.4	487.8	506.5	520.6	529.7	534.2	534.2	530.7	523	513.6	502.2	490.7	476.8	461.9	447.3	433.8	419.3	406.7	392.6	380.1	366.9
448	3.37	2.804	2.488	2.339	2.366	2.627	3.165	3.999	5.491	7.935	11.2	15.98	22.48	31.42	42.71	56.65	74.24	94.81	119.9	146.8	178.7	214.3	251.7	291.2	331	369.6	407.5	440.5	471.1	496.1	516.5	532.2	542.4	547.2	548.3	544.1	538.5	530.5	519.5	507	493.7	478.7	463.9	449.7	435	421.1	406.4	393.5	379.7
450	3.364	2.888	2.507	2.428	2.442	2.649	3.23	4.19	5.668	8.121	11.5	16.41	23.01	32.09	43.42	57.76	75.64	96.1	121.4	149.9	181.9	217.8	256.3	296.3	336.6	376.5	415.8	449.7	481	508	529	545.9	557.2	564.8	565.1	561.9	556.7	549.3	538.6	526.1	512.4	497.7	482.3	468.1	452.9	438.4	423	409.1	393.9
452	3.556	3.029	2.703	2.498	2.509	2.764	3.296	4.327	5.792	8.207	11.83	16.74	23.56	32.72	44.38	58.59	76.84	98.18	123.4	152.1	184.7	222.4	260.5	302.5	343.5	384.4	424.6	459	492.9	520.8	542.7	561.1	573.4	580.3	583.6	581	576.1	568.6	558.2	546.7	532.1	517.9	502.5	488.4	472.6	457	440.8	425.9	411
454	3.532	3.007	2.742	2.452	2.591	2.819	3.375	4.377	5.958	8.39	12.06	17.15	24.05	33.45	45.34	59.99	78.44	99.94	126	155.2	188.8	226	266.1	308	351.2	392.9	434.3	470.9	505.1	534.1	558.7	577.8	590.8	599.4	602	601.2	597.5	590.5	580.7	569	555.6	540.1	524.5	509.9	493.4	477.6	461.6	445.3	429.6
456	3.695	3.199	2.772	2.599	2.654	2.851	3.48	4.479	6.052	8.595	12.22	17.45	24.45	33.95	46.01	60.83	79.8	101.7	128.3	157.7	191.4	229.4	270	313	356.4	399.7	440.6	478.4	514.1	544.8	571.4	589.9	604.7	615	619	618.3	615.9	609.4	599.1	588.1	575	560	544.2	530.2	512.3	496.8	479	462.8	445.9
458	3.825	3.234	2.854	2.665	2.771	2.946	3.549	4.604	6.174	8.782	12.44	17.8	24.93	34.48	46.62	62.02	80.76	103.6	129.9	159.8	194.7	233.8	274.1	317.9	362.1	405.9	448.7	488	524.5	556	582.7	604.2	620.1	630.3	635.8	635.8	633.6	628.7	620.2	609.6	595.1	581.6	565.7	549.8	533.1	517	498.7	481.6	464.1
460	3.816	3.272	3.06	2.776	2.865	3.004	3.547	4.606	6.258	8.905	12.79	18.17	25.32	35.15	47.81	63.01	82.53	105.4	131.7	163.2	198.5	237.6	280.3	324.2	369.9	414.5	460.1	498.7	536.3	569.9	597.7	620.4	637.1	650	656.5	656.9	656.2	651.4	642.6	631.9	619	604.8	589.7	573.7	556	539.3	520.7	503	484.1
462	3.917	3.323	3.011	2.856	2.812	3.065	3.759	4.742	6.394	9.076	12.95	18.36	25.94	35.76	48.47	64.01	83.54	106.6	134	165.4	200.4	241.2	283.7	329	375.7	421.3	466.4	507.6	547	580.7	609.7	635	652.9	664.8	673.9	674.4	674.4	670.9	664	654.1	641.5	627.1	611.8	595.2	577.8	560.3	541.7	523.7	503.7
464	3.937	3.426	3.02	2.905	2.929	3.157	3.783	4.801	6.602	9.308	13.2	18.69	26.33	36.54	49.24	65.42	85.04	108.7	136.3	168.6	204.9	245.5	288.7	335.1	382.8	430.2	476.4	519	559	594.4	625.1	650.2	669.9	685	693.3	697	697.9	694.6	687.2	679.1	665.9	651.9	636.8	620.7	602.7	584.7	565.6	546.6	526
466	4.211	3.649	3.118	2.952	2.96	3.241	3.814	4.947	6.764	9.43	13.43	19	26.56	36.94	50.27	66.23	86.26	110	138.3	170.6	207.2	248	292.1	339.9	388.2	435.9	484.2	526.8	568	605.2	636.6	664.4	684.2	700.1	709.6	714	715.8	713.3	707.4	699.7	686.7	673.8	659	642.3	624.3	605.7	587	567.1	545.9
468	4.414	3.59	3.246	3.04	3.078	3.271	3.93	4.926	6.773	9.473	13.54	19.12	27	37.32	50.62	66.94	87.18	111.2	139.8	172.4	209.2	250.8	295.2	342.8	392.1	440.5	489.8	533	574.9	613.4	646.5	674.8	695.7	712.4	724.4	729.7	732.4	732.3	725.2	717.9	706.7	693.7	679.2	662.1	644.8	626.6	605.5	586.2	564.2
470	4.423	3.76	3.215	3.126	3.12	3.382	3.961	5.175	6.848	9.736	13.74	19.42	27.54	38.04	51.22	67.88	88.59	112.3	141.5	174.5	212.1	254.8	299.5	348	398	447.4	497.1	542.5	584.7	625.6	659	688.8	711.8	729.1	742.3	747.8	753.2	752.1	748.1	740.4	730.5	717.1	701.5	686.3	668	650.2	629.7	608.8	587.5
472	4.455	3.644	3.29	3.097	3.132	3.365	3.982	5.222	6.94	9.74	13.85	19.66	27.58	38.19	51.34	68.16	88.79	113	142.2	175	212.6	255.5	300.6	349.3	398.9	449.3	499.9	545.3	589.2	629.5	664.7	694	718.2	737.2	752	759	763.8	764.9	761.3	755.6	746	731.5	718.5	702.5	684.4	667.5	646.7	625.8	602.7
474	4.462	3.784	3.404	3.258	3.163	3.442	4.006	5.218	7.061	9.941	14.1	19.85	27.9	38.58	51.88	68.72	89.24	114	143.1	176.4	214.4	257.8	304.6	352.2	402.9	453.6	505.1	549.9	595.4	637.9	673.6	704.6	729.8	750.4	764.8	773.3	779.1	781.3	779	773.1	763.2	751.4	738.4	722.5	704.8	687.1	666.4	645.1	622.4
476	4.49	4.029	3.449	3.252	3.249	3.529	4.148	5.327	7.134	9.989	14.39	20.11	28.11	38.98	52.44	69.45	90.66	115.1	144.7	178	215.9	260	306.4	355.6	406.9	458	510.8	557	603.7	645.4	681.9	715	740.5	763	778.1	787	795.7	799.8	797.3	792.6	783.3	772.8	758.7	744.4	727.3	708.4	687.7	667.2	643.5
478	4.613	3.977	3.385	3.346	3.317	3.546	4.23	5.322	7.272	10.2	14.41	20.2	28.27	39.09	52.79	69.66	90.58	115.6	144.6	178.7	217.2	260.4	306.7	356.5	407.8	459.8	511.8	560.1	605.9	648.4	687.2	720.1	747.5	769.5	787	797.6	807.3	811.7	809.7	805.6	799.2	787.6	774.2	759.7	744.1	724.5	704.3	682.2	659.3
480	4.622	4.045	3.546	3.313	3.388	3.639	4.24	5.36	7.287	10.17	14.3	20.27	28.38	39.2	52.9	69.75	90.89	115.5	144.9	179	217.2	260.7	307.5	356.8	409.1	461.4	513.2	560.9	608.1	651.4	690.3	724.9	752.9	776.1	794.1	805	815.2	820.7	820.7	817.4	811	800.6	788.4	774.8	758.5	740.3	719	697.3	674.6
482	4.751	4.01	3.499	3.383	3.322	3.549	4.234	5.298	7.183	10.17	14.35	20.24	28.41	39.22	52.83	69.73	90.48	115.1	144.5	178.2	216.9	260.1	306.9	356.5	407.8	460	512.6	561.2	608.4	652.2	692.7	727.4	754.8	779.2	798	810.5	821.1	828.2	828.6	826.7	821	811.1	800.7	786.4	771.7	753.6	732.5	710.9	687.6
484	4.874	4.07	3.618	3.383	3.397	3.566	4.228	5.354	7.16	10.16	14.32	20.25	28.29	39.02	52.53	69.77	90.33	115	144.1	177.9	216.6	259.3	305.9	356.1	407.9	460.3	512.4	561.2	608.5	653.1	693.3	728.1	759.5	783.8	802.1	816.6	828.6	836.5	837.2	835.7	830.9	822.7	811.7	798.3	783.7	767.2	745.7	725.2	702.2
486	4.794	4.062	3.579	3.414	3.42	3.622	4.223	5.442	7.253	10.18	14.28	20.19	28.17	39.19	52.48	69.3	90.2	114.7	144.3	177.6	215.3	259.2	304.9	355.9	406.8	459.2	513.3	561.4	610.6	653.9	693.7	730.2	760.3	786.7	808.4	822.1	833.7	843.3	845.4	845	840.6	832.7	822.6	810.2	795.4	778.1	758.5	737.6	714.5
488	4.818	4.152	3.664	3.336	3.377	3.576	4.17	5.307	7.258	10.17	14.13	20.01	27.98	38.75	52.42	69.06	89.68	114.4	142.9	176.2	214.3	257.5	303.4	353.1	404.3	456.7	510	558.9	607.1	650.6	692.2	728.6	761.5	786.6	807.5	823.9	837	844.9	848.8	850.2	845.8	839	829.8	818.5	803.4	787.5	767.9	747.6	724.2
490	4.75	4.133	3.706	3.45	3.42	3.608	4.204	5.43	7.297	10.19	14.15	20.09	28.1	38.63	52.13	68.84	89.66	113.8	142.3	176	212.7	255.8	302.2	350.2	403.1	454.8	508.1	556.7	607.1	650.3	692.3	728.9	760.6	789.3	810.7	826.4	841.1	849.6	855.4	856.3	853.4	847.8	837.7	826.8	814.6	798.2	778.1	759	736.1
492	4.89	4.292	3.615	3.44	3.334	3.627	4.192	5.269	7.201	10.06	14.19	19.96	27.96	38.18	51.6	68.29	88.64	112.8	141.1	174.8	211.4	254.4	299.8	349.3	400	452.5	506.2	554.9	602.7	648.1	690	727.5	759.3	787.4	809.7	826.5	842.6	851.7	858.9	861.1	858.7	852.5	844.4	834.3	821.9	805.4	787.1	767.4	744
494	4.802	4.201	3.641	3.477	3.374	3.663	4.32	5.439	7.352	10.03	14.09	20.03	27.86	38.25	51.88	68.15	88.54	112.5	141.2	173.7	210.7	253.4	299.9	348.1	400	451.9	504.9	553.7	602.9	648.8	690.7	729.6	762.2	791.1	813.6	831.2	846.6	859.4	864	868.1	866.3	862.8	853.8	844.9	833.5	817.9	799.7	778.9	758.2
496	4.955	4.102	3.782	3.531	3.388	3.656	4.224	5.378	7.149	9.943	14.08	19.82	27.74	38.07	51.52	67.69	88.25	112	140.8	172.9	210.4	252.2	298.1	346.9	399.1	450.1	504.2	552.6	602.4	648.4	692.5	730	763.6	791.7	816.1	835	852.2	865.1	871.2	874.7	874.7	871.2	864	855	842.4	827.6	809.7	791.4	768.1
498	5.074	4.231	3.76	3.533	3.408	3.665	4.271	5.297	7.087	9.952	13.93	19.86	27.43	37.79	51.21	67.68	87.33	111.2	139.3	171.8	208.7	251.2	297	344.5	395.8	447.8	500.7	549.6	598.8	646.7	689.7	727.1	760.8	792	817.5	836.7	852.7	865.5	874	878.9	878.8	874.7	869.1	861	848.6	835.4	818	799	776.2
500	5.042	4.248	3.859	3.504	3.476	3.621	4.227	5.263	7.167	9.903	13.88	19.74	27.49	37.7	50.79	67.39	87.02	110.8	138.9	171.2	207.8	250.2	295.1	343.9	394.9	445.7	499.9	549.2	599	645.7	688.5	728.8	762.1	794.1	816.9	837.6	857.3	869.7	879.1	884.3	885.6	883.4	875.7	869.9	858.3	843.9	827.4	808.9	787.7
502	4.989	4.123	3.728	3.456	3.417	3.579	4.174	5.136	6.978	9.681	13.5	19.08	26.68	36.99	49.64	65.64	84.42	108.1	135.8	166.8	203.1	243.6	287.9	335.2	385.3	436.1	488.1	536.4	584.8	630.6	673.5	713.9	747	778	802.5	824.1	841.6	855.7	865.9	871.3	874.4	871.2	866.2	859.3	848.4	835.7	820.3	802	780.5
504	5.005	4.264	3.634	3.513	3.395	3.603	4.274	5.127	6.834	9.475	13.4	18.79	26.43	36.55	48.77	64.54	83.79	106.9	134	164.6	200.2	241.8	284.3	330.7	380.4	430.5	481.8	530.1	578.6	625.6	666.7	706.8	740.7	771.9	797.8	818.6	836.4	852.4	861.3	870	870.2	871.2	866.6	859	848.6	837.8	821.1	803.8	783.9
506	4.993	4.177	3.828	3.497	3.417	3.651	4.2	5.119	6.807	9.472	13.2	18.73	26	35.92	48.27	63.76	82.52	105.2	131.9	162.8	198.2	237.3	280.8	326.6	375	425.6	475.6	524.2	572.9	618.7	661.7	701.6	734.9	767.7	792.6	814.4	832.9	847.8	859.1	867.8	869.7	869.5	865	860	850.3	839.7	823.7	806	785.5
508	4.974	4.236	3.776	3.423	3.411	3.633	4.133	5.139	6.79	9.433	13.27	18.6	25.9	35.53	47.86	63.1	82.04	104.1	130.8	161.2	196	235.6	278.2	324	372.5	422.4	472.4	520.4	568.3	614.8	657.7	697.1	732.1	764	789.8	811.5	832	848.3	858.8	868.1	870.3	870.6	867.9	862.3	854.2	843	827.7	810.6	790.7
510	4.996	4.182	3.76	3.473	3.365	3.438	4.075	5.058	6.781	9.387	12.97	18.15	25.5	35.16	47.39	62.32	80.84	102.8	128.9	158.6	193.1	232.1	274.1	319.6	367	415.8	466.5	513.2	561.7	606.8	649.2	689.4	723.3	756.2	781.6	804.7	825	841.6	854.2	862.7	866.5	869.1	863.9	860.7	853	842.1	826	811.4	791.7
512	4.952	4.18	3.78	3.501	3.39	3.577	4.017	5.028	6.548	9.224	12.96	18.1	25.2	34.83	46.78	61.23	80	101.7	127.6	156.7	191	229.7	271.1	316.6	364.3	412.3	462.3	508.9	556.3	602.2	644.4	684.6	719	751.9	778.7	801.6	823.1	840	851.3	861.6	866.4	867.6	865.4	860.9	854.4	843.9	830.4	815	796.4
514	5.022	4.246	3.823	3.399	3.318	3.547	4.035	5.052	6.612	9.176	12.67	17.88	24.84	34.3	45.9	60.8	78.81	100.5	125.6	154.5	187.8	227.5	268.5	312.7	359.6	407.5	456.9	503.3	551.4	596.2	637.7	678.4	713.5	745.4	772.9	796.4	818.1	836.6	848.6	857.9	863.2	866.6	864.9	860.9	854.6	844.2	830.5	816.9	798
516	4.979	4.093	3.666	3.428	3.373	3.475	3.998	5.043	6.576	9.051	12.68	17.65	24.36	33.71	45.28	59.84	77.54	98.22	123.3	152.5	185	222.8	263.7	307.8	354.4	400.8	449.3	496	542.8	587.5	630.2	668.9	704.7	736.8	765.7	787.4	809.7	826.7	840.9	851.6	856.6	860.2	859.1	856.2	849.1	840.5	829.3	814	795.3
518	4.968	4.089	3.601	3.491	3.365	3.582	3.979	4.937	6.532	8.909	12.52	17.43	24.03	33.01	44.66	58.68	76.79	97.9	122.2	150.5	182.6	220	260.1	303.7	349.5	395.9	445.1	490.1	535.4	580.7	622.9	662	697.6	729.6	758.4	782.2	803.1	822.9	835.6	847.8	853.1	857	856.3	854.9	848.4	840.1	828.7	815.1	796.4
520	4.87	4.239	3.596	3.4	3.336	3.48	3.986	4.795	6.334	8.833	12.22	17.1	23.75	32.78	44.15	58.04	75.22	95.77	119.7	147.8	180.4	216.3	255.4	298.4	344.6	389.7	436.3	482.6	528.1	572	613.7	653.3	687.1	720.5	748.6	772.3	795.1	812.9	827.4	838.8	846	851.1	849.9	848.3	843	835.1	824.6	810.7	793.6
522	4.789	4.228	3.567	3.401	3.249	3.368	3.89	4.83	6.303	8.618	12	16.83	23.38	32.27	43.45	57.22	73.94	94	118.1	145.5	177.2	213.1	252	293.8	338.2	383.7	430.8	475.5	520.4	564.6	604.7	644.8	679.1	711.6	740.2	764.1	787.1	806	821.4	832.7	839.9	845.5	845.9	843.6	839.4	831.6	820	808.4	792.1
524	5.015	4.115	3.728	3.416	3.242	3.478	3.846	4.74	6.198	8.49	11.83	16.65	23.1	31.54	42.64	56.11	72.84	92.78	115.9	143.4	174.3	209.8	248.4	289	332.9	378.1	423.8	468.2	512.3	556.3	597.2	636.6	669.6	703	732.1	754.9	778.3	799.4	814.4	824.8	833.2	838.8	839.9	839.3	833.9	827.5	818.7	805.8	791.2
526	4.872	4.063	3.597	3.339	3.273	3.462	3.799	4.674	6.116	8.327	11.58	16.27	22.83	30.98	41.65	55.05	71.25	90.94	114.1	140.4	170.1	205.5	242.6	283.6	326.1	370.8	415.9	459.9	503	546.2	586	625.1	658.3	692	720.4	743.9	766.6	786.6	802	813.9	822.9	828.4	830.7	829.8	826.1	819.9	810.9	799.1	784.1
528	4.988	3.969	3.602	3.332	3.268	3.456	3.82	4.586	6.062	8.198	11.41	15.91	22.47	30.59	41.06	54.08	69.82	89.1	112.1	138	167.5	202.2	239.3	278.8	322.1	365.2	409.9	452.9	495.8	538.9	578.7	616.8	650	683.5	711.6	735.7	758.9	778.4	795.2	805.8	816.9	822.6	825	824.9	821.3	815.4	808.3	796	780.9
530	4.982	4.059	3.599	3.226	3.294	3.292	3.666	4.631	5.961	8.139	11.34	15.79	21.85	29.93	40.56	53.25	69.04	87.68	109.8	135.4	164.3	198.1	234.4	274	315.3	359.5	402	445.8	487.6	529.8	569.1	607	640.2	672.6	700.1	725.8	748.8	768.6	784.4	797.2	806.2	812.6	816.1	817.2	813.5	809.2	801.1	791	776.6
532	4.929	4.078	3.512	3.28	3.204	3.189	3.742	4.474	5.834	8	11.14	15.46	21.42	29.28	39.56	52.17	67.72	86.13	107.8	133	161.4	194.3	229.9	269	310.2	352.8	395.4	436.5	479.5	521	559	595.6	630	662.4	690.1	714.8	736.8	757.7	775.1	786.4	796.2	803.5	807	808.5	807	801.9	795.1	783.6	769.9
534	4.782	3.982	3.493	3.253	3.187	3.269	3.65	4.454	5.675	7.86	10.98	15.28	21.04	28.61	38.76	50.97	65.95	84.04	105.6	129.4	157.7	190.6	224.9	263.8	303.1	344.4	387.1	428.8	470.5	510.7	548.6	585.5	618.9	649.8	678.9	702.7	726.9	745.2	761.2	775.5	785.3	792	795.7	798.3	797.3	792	785.9	776.4	764
536	4.763	3.985	3.523	3.222	3.11	3.228	3.553	4.286	5.79	7.74	10.8	14.93	20.51	28.24	37.79	49.95	64.73	82.41	103.4	127	154.6	186	220.5	257.4	296.5	337.3	380.2	420.4	460.5	501.2	538.3	574.1	607.4	639	667	690.6	714	733.2	750.4	763.8	773.4	780.3	785.3	786.9	786.4	782.3	778	767.4	755.5
538	4.665	3.873	3.442	3.229	3.113	3.216	3.577	4.268	5.587	7.502	10.46	14.4	20.13	27.79	37.31	48.9	63.66	80.89	100.8	124.3	151.2	182.6	215.8	252.6	292	330.3	371.8	412.2	451.9	490.7	527.9	564.5	596.3	627.6	655.3	679.1	702.3	721.9	739.2	752.2	762.4	771.9	775.5	777.8	777.5	774.2	768.5	760.1	746.9
540	4.677	3.883	3.395	3.115	2.973	3.186	3.563	4.178	5.512	7.411	10.28	14.33	19.76	27.19	36.74	47.89	62.04	79.22	98.59	122.1	148.1	178.6	211.7	248.1	286	324.7	365.4	404.7	443.6	481.6	518.3	553.2	586.6	616.4	644.7	667.4	690.8	710.4	728.6	741.6	753.2	760.1	764.9	768.7	767.9	764.4	760.3	751.9	740.6
542	4.693	3.854	3.425	3.123	3	3.048	3.53	4.161	5.328	7.226	10.06	13.95	19.4	26.53	35.76	46.77	60.86	77.17	96.75	119.9	144.8	175	207.8	242.2	279.5	317.5	357.5	396.2	434.9	473.1	508.4	543.7	575.2	606.3	633.8	655.8	679.7	698.5	716.5	730.8	741	750.2	755.5	757.3	758	755.3	751.2	743.1	732.5
544	4.581	3.773	3.449	3.098	2.95	3.118	3.424	4.056	5.331	7.113	9.871	13.87	18.89	26.04	34.9	45.81	59.52	75.58	94.56	116.6	142.1	171.1	202.9	237.5	273.5	311.5	350.1	387.9	426.2	463.4	498.9	533.4	564.4	594.2	621.3	644.6	668.2	686.6	705.7	718.2	729.4	737.6	742.8	747.2	747.4	745.6	741.3	734.3	724
546	4.665	3.781	3.312	3.112	2.902	3.044	3.424	4.013	5.16	7.112	9.671	13.45	18.6	25.54	34.18	45.16	58.39	73.95	92.83	114.8	139.3	167.5	199.4	232.7	267.8	304.6	343.1	379.9	418	454.4	489.3	522.5	554.6	583.6	611.6	632.8	656.7	676.2	694.1	708.4	719.1	727.7	732	736.2	736.1	736.8	731.6	725.8	715.4
548	4.624	3.667	3.307	2.985	3.034	3.071	3.378	3.976	5.047	6.911	9.554	13.17	18.2	25.19	33.56	44.11	57.13	72.54	90.55	111.9	136.2	163.9	193.9	227.5	261.5	298.7	336.7	371.5	409.1	444.4	479.4	513.2	542.7	572	599.3	621.4	645	663.6	680.6	694.4	705	715	719.7	724.2	725.8	724.2	721.5	715.7	706.3
550	4.618	3.676	3.32	2.944	2.924	2.998	3.308	3.937	4.932	6.769	9.287	12.95	17.77	24.31	32.85	42.99	55.87	70.73	88.6	108.9	132.7	160.4	189.8	222.2	256.3	291.6	328	364.1	399.9	436.1	470.1	501.9	532.6	560.6	586.6	609.9	631.6	652.4	668.4	681.9	693.8	702.6	708.1	712	715.1	715.1	710.9	704.9	695.4
552	4.549	3.709	3.332	3.005	2.918	2.898	3.221	3.844	4.886	6.631	9.174	12.55	17.37	23.89	32.03	42.12	54.42	69.1	86.44	106.7	129.5	156.7	185.1	217.7	250.8	285.2	321.7	356.2	391.4	427.1	460.8	492	521.7	550.3	574.8	598.7	620.4	639.4	656.5	670.6	681.6	691.3	696.9	701.7	703.9	702.5	699.6	695.6	687
554	4.447	3.615	3.267	3.057	2.876	2.845	3.23	3.865	4.882	6.528	8.932	12.25	16.96	23.15	31.07	41.01	53.28	67.41	84.41	104.4	126.8	153	181.3	212.8	245.2	279.4	313.8	348.4	382.7	417.5	450.4	481.9	509.6	538.5	564.3	586	607.9	626.9	644.5	658	668.6	678.6	685	690.1	692.8	691.6	689.9	683.9	677.3
556	4.41	3.55	3.148	2.934	2.786	2.914	3.172	3.72	4.737	6.495	8.802	12.1	16.6	22.75	30.35	39.83	51.82	65.81	82.84	101.6	123.5	149.6	176.9	207.4	239.7	272.4	306.3	340.5	373.7	407.8	440.6	471.6	499.7	526.4	552	573.6	596	615	632.5	645.4	657.2	666.6	672.5	677	679.4	680.3	678	672.1	665.4
558	4.304	3.414	3.145	2.899	2.816	2.828	3.048	3.663	4.588	6.259	8.496	11.74	16.23	22.02	29.72	39.13	50.69	64.06	80.39	99.37	120.7	145.8	172.6	202.2	233.2	265.8	299.7	332.3	364.9	398.8	429.2	461	488.1	515.3	539.5	560.6	581.7	601.7	618.5	631.6	643.2	652.6	658.7	664.1	666.1	668.1	666.5	661	653.5
560	4.299	3.44	3.099	2.867	2.793	2.777	3.014	3.603	4.591	6.096	8.327	11.61	16.03	21.62	28.95	38.11	49.46	62.76	78.14	96.64	117.6	142.1	168.2	197.4	227.4	259	292.2	323.9	355.9	389.1	418.3	449.7	477.6	503.7	527.9	548.2	570.5	589.6	604.8	619.6	630	640.2	645.8	652.1	655.3	654.8	654.4	650.2	642.8
562	4.18	3.398	3.042	2.84	2.635	2.751	3.047	3.575	4.44	6.049	8.22	11.43	15.66	21.33	28.32	37.23	48.32	61.07	76.22	94.16	114.6	138.3	163.6	192.3	221.9	252	284.4	315.1	347.4	379.2	409	437.5	465	491.4	515.1	535.6	556.9	574.8	589.6	604.8	616.4	625.4	631.8	637.9	640.5	641.8	640.6	636.4	630.8
564	4.132	3.604	3.021	2.831	2.664	2.638	3.004	3.505	4.41	5.875	8.154	11.1	15.49	20.82	27.86	36.47	47.06	59.31	74.15	91.69	111.5	134.5	159.5	187.1	216	245.7	276.9	308.1	339.2	370.6	399.3	427.6	454.5	480.8	503.8	523.7	544.3	562.6	577.8	591.4	603.1	614.5	619.5	625.2	628.3	629.7	629.4	625.3	618.4
566	4.15	3.438	3.071	2.858	2.782	2.755	2.881	3.43	4.244	5.792	7.788	10.82	15.05	20.36	26.98	35.49	45.78	57.98	72.28	89.52	108.8	131	155.3	182.2	210.4	239.5	270	300.6	330	360.9	389.6	416.5	443.5	469.1	491.6	511	531.5	550.3	564.6	578.4	589.5	599.9	605.7	611.4	614.2	617	616	612.6	606.5
568	4.101	3.452	2.984	2.838	2.692	2.71	2.855	3.405	4.306	5.636	7.68	10.69	14.75	19.92	26.56	34.41	44.81	56.46	70.61	86.98	105.7	127.5	151.1	177.8	204.5	234.2	263.2	292.2	321.9	351.4	379.7	407.4	432	457.8	480.1	500.1	519.9	537.2	551.6	565.4	577	587.3	593.5	599.7	603	604.6	603	600.8	595.3
570	4.296	3.43	3.048	2.805	2.645	2.63	2.84	3.341	4.162	5.488	7.662	10.27	14.37	19.44	25.73	33.79	43.34	54.98	68.45	84.67	102.4	123.8	147	172.4	199.8	227.5	256.5	284.4	314	343.1	369.5	397.4	421.9	445.8	467.9	486.9	507.3	525.3	540.2	553.2	563.7	573	581.2	585.2	589.1	590.5	589.5	587.8	583.8
572	4.07	3.338	2.919	2.718	2.52	2.587	2.808	3.34	4.077	5.499	7.414	10.14	13.99	19.12	25.3	32.87	42.38	53.64	66.53	82.32	99.88	120.2	142.8	167.5	194	221.7	250.1	277.7	306.9	334.1	361.5	387	411.1	436.2	457	476.7	495.8	512.9	528.9	540.7	552	561.2	568.4	573.2	577.1	578.7	579.5	577.5	573.5
574	4.211	3.298	3.016	2.848	2.585	2.617	2.908	3.272	4.128	5.356	7.227	9.812	13.7	18.59	24.66	32.11	41.5	52.29	65.07	80.51	97.33	117.3	139.4	163.4	189.3	216	243.7	271.5	298.8	325.7	352.2	377.4	402.1	425.1	446.5	465.5	484.4	502.5	516.2	529.6	540.1	549.9	557.1	562.7	566.1	568	568.7	566.9	561.8
576	4.014	3.422	3.055	2.779	2.724	2.649	2.858	3.377	4.071	5.268	7.114	9.752	13.47	18.13	24.25	31.35	40.45	50.89	63.38	78.55	94.66	114.5	135.5	158.8	184.2	210.7	237.6	264.5	291.9	318.9	343.5	368.9	392.5	415	436	455.1	473.6	490.2	504.9	518	529.4	539	545.6	550.7	555.1	556.7	557.8	555.9	551.3
578	4.128	3.483	3.072	2.824	2.684	2.682	2.884	3.268	4.086	5.219	6.909	9.506	13.19	17.95	23.71	30.73	39.27	49.33	61.72	75.87	92.31	110.5	131.5	153.8	178.5	203.9	231.3	256.7	283.3	310.3	336.1	360.2	382.2	405.3	425.7	443.5	461.8	477.9	492.8	505.6	515.7	525.9	532.3	537.1	542.1	544.6	545.8	543.9	539.6
580	4.163	3.447	3.167	2.717	2.767	2.784	2.858	3.341	4.003	5.226	6.9	9.288	12.7	17.55	23.17	30.19	38.52	48.33	60.1	73.93	89.79	108	127.8	150.3	173.8	198.8	224.6	250.9	277	302.8	327.2	351.3	374	395.7	415.3	433.9	451.8	469.1	482	494.8	504.3	513.6	521.7	526.2	531.4	533.9	534.2	532.9	528.2
582	4.253	3.627	3.146	2.99	2.766	2.809	3.041	3.418	4.014	5.279	6.651	9.188	12.49	17.04	22.73	29.47	37.73	47.34	59.02	72.17	87.02	104.6	124	145.6	168.5	193.2	218.4	244.2	270.5	295.4	319.1	343.1	364.8	387.1	405.5	423.7	441.4	457.6	471.8	484.4	493.1	503.9	509.3	515.2	519.7	522.3	522.9	522.3	517.9
584	4.331	3.658	3.177	2.977	2.88	2.893	3.07	3.367	4.148	5.238	6.809	9.14	12.27	16.87	22.4	28.84	36.87	46.23	57.22	70.1	84.63	101.9	120.8	141.4	163.4	186.8	212	236.8	263.5	287.5	310.7	335.1	355.8	376.4	396	413.6	431.8	446.9	460.3	473.2	483.3	492.3	498.5	504	508.3	511.5	512.4	510.2	507.2
586	4.424	3.787	3.346	3.12	2.986	2.863	3.05	3.445	3.996	5.162	6.788	9.052	11.86	16.37	21.66	28.51	36.03	45.27	56.01	68.45	82.53	98.77	117.3	136.5	158.2	180.7	205.4	229.9	254.9	279.6	303.1	326.1	346.3	367	385.4	402.6	420	435.1	448.3	460.6	470.5	479.5	485.3	491.2	496.3	498.2	498.4	498.6	494.9
588	4.599	3.693	3.312	3.212	2.964	3.061	3.225	3.487	4.172	5.281	6.741	8.948	11.93	15.96	21.16	27.38	35.26	44.24	54.58	66.66	80	96.3	113.3	133	153.7	175.1	198.6	222	246.9	271.6	294.2	316.8	337.2	356.7	376.6	391.9	408.4	423.7	436.6	448.9	458.9	466.9	473.2	479.2	483.7	486.1	487.2	486.5	484.2
590	4.737	3.837	3.582	3.248	3.271	3.229	3.318	3.659	4.394	5.324	6.679	9.084	11.8	15.69	20.93	27.16	34.68	43.35	53.49	65.52	78.69	94.01	110.7	129.9	149.6	170	192.3	215.1	239.2	263.4	286.8	309	329.2	349.5	366.1	382.7	398.7	414.5	426.8	437.6	448.5	457	463.1	469.5	473.8	475.7	476.5	475.7	474
592	4.783	4.081	3.683	3.387	3.31	3.31	3.47	3.83	4.422	5.33	6.844	8.888	11.74	15.47	20.22	26.43	33.92	42.35	52.51	63.59	75.92	92.09	108.1	126.1	145.4	165.4	186.3	207.4	230.9	255.1	277.6	300	320.3	338.9	357	372.9	389.3	402	414.9	426.6	436	444.9	450.6	456.8	461.1	463.8	465	464.6	461.6
594	5.009	4.305	3.832	3.625	3.467	3.488	3.648	3.894	4.591	5.504	6.834	9.001	11.63	15.15	19.83	26.12	33.23	41.41	51.06	62.11	74.89	88.98	104.9	122.4	141	160.6	181.1	201.6	222.7	245.5	267.7	290.8	311.6	329.9	347.2	362.5	378.4	391.2	403	415.4	424.8	433	438.8	445.5	449.2	451.9	452.8	451.8	450.4
596	5.126	4.458	4.063	3.639	3.782	3.663	3.85	4.152	4.587	5.592	7.091	9.121	11.67	15.16	19.67	25.74	32.73	40.78	50.14	60.96	72.93	87.36	102.6	119.4	137.7	156.5	176.2	196	216.7	237.5	260	282.5	303.1	321.6	338.4	353.3	368.5	382.6	394.8	405.6	413.8	422.2	429.3	435.2	439	442	442.8	441.5	439.4
598	5.264	4.589	4.166	4.018	3.884	4.036	4.084	4.459	4.916	5.913	7.266	9.04	11.68	14.94	19.66	25.1	32.24	40.3	49.16	59.92	71.5	85.32	100.6	116.9	134.4	153	171.7	191	211.2	230.6	251.6	273.7	293.6	313.4	330.2	344.8	359.5	373.7	384.7	395.7	404.3	413.2	418.9	424.8	429.1	431.5	432.5	433	430.7
600	5.578	4.935	4.587	4.444	4.095	4.347	4.383	4.671	5.25	6.061	7.375	9.312	11.73	15.1	19.48	24.83	31.89	39.61	48.38	58.65	70.25	83.76	98.24	114.3	131	149	167.5	185.8	205.1	224.3	243.9	264.8	284.8	304	321.6	336.3	350.1	364.3	375.1	386	394.7	403	408	414.6	419.4	420.6	422.5	421.1	420.7
[truncated: 32 more columns]

## Sheet: Fig.2d
RTP lifetime of OL upon exposure to humidity										RTP lifetime of OL upon exposure to drying
0.1			0.3			0.7				60℃			90℃				humidity and temperature	lieftime (ms)
																	0.1	408.12
0	100394		0	100278		0	100511			0	100717		0	100673			0.3	233.25
1000000	6815		1000000	6075	5070.1	1000000	1582	1473.84		1000000	3362	2919.36	1000000	5143	4073.8		0.7	102.45
2000000	4970		2000000	4130	4284.55	2000000	865	979.184		2000000	2185	2300.89	2000000	3552	3552.56		60℃	236.8
3000000	4013	3514.62	3000000	3310	3652.62	3000000	656	676.816		3000000	1643	1841.47	3000000	2913	3115.96		90℃	409
4000000	3543	3295.71	4000000	2874	3143.51	4000000	506	490.147		4000000	1377	1499.43	4000000	2427	2749.98
5000000	3098	3095.3	5000000	2528	2732.61	5000000	391	373.218		5000000	1140	1244.02	5000000	2234	2442.94
6000000	2828	2911.76	6000000	2222	2400.25	6000000	328	298.446		6000000	1000	1052.56	6000000	1914	2185.09
7000000	2618	2743.63	7000000	2047	2130.74	7000000	250	249.266		7000000	978	908.337	7000000	1878	1968.29
8e+06	2547	2589.54	8e+06	1932	1911.5	8e+06	213	215.722		8e+06	823	799.029	8e+06	1718	1785.77
9e+06	2373	2448.27	9e+06	1739	1732.52	9e+06	210	191.824		9e+06	779	715.539	9e+06	1542	1631.87
10000000	2202	2318.69	10000000	1660	1585.78	10000000	188	173.963		10000000	756	651.161	10000000	1493	1501.86
11000000	2089	2199.78	11000000	1527	1464.87	11000000	184	159.955		11000000	652	600.949	11000000	1374	1391.8
12000000	1981	2090.6	12000000	1441	1364.68	12000000	145	148.476		12000000	622	561.254	12000000	1330	1298.4
13000000	1822	1990.3	13000000	1434	1281.12	13000000	137	138.718		13000000	621	529.382	13000000	1371	1218.93
14000000	1783	1898.1	14000000	1337	1210.91	14000000	128	130.181		14000000	567	503.347	14000000	1281	1151.1
15000000	1761	1813.3	15000000	1382	1151.43	15000000	135	122.553		15000000	542	481.681	15000000	1168	1092.99
16000000	1656	1735.26	16000000	1192	1100.61	16000000	103	115.636		16000000	498	463.301	16000000	1107	1043.02
17000000	1608	1663.37	17000000	1178	1056.78	17000000	97	109.298		17000000	450	447.406	17000000	1118	999.856
18000000	1554	1597.12	18000000	1105	1018.58	18000000	103	103.45		18000000	458	433.405	18000000	1055	962.388
19000000	1588	1536	19000000	1038	984.958	19000000	78	98.031		19000000	450	420.859	19000000	1036	929.693
20000000	1450	1479.57	20000000	986	955.055	20000000	78	92.9929		20000000	443	409.443	20000000	1009	900.998
21000000	1429	1427.42	21000000	1016	928.186	21000000	93	88.2996		21000000	424	398.917	21000000	961	875.658
22000000	1398	1379.19	22000000	967	903.803	22000000	85	83.9215		22000000	380	389.102	22000000	937	853.136
23000000	1397	1334.53	23000000	925	881.466	23000000	74	79.8333		23000000	400	379.864	23000000	933	832.983
24000000	1293	1293.14	24000000	878	860.823	24000000	63	76.0131		24000000	354	371.103	24000000	897	814.825
25000000	1261	1254.73	25000000	938	841.59	25000000	81	72.4416		25000000	334	362.745	25000000	913	798.347
26000000	1313	1219.05	26000000	839	823.541	26000000	71	69.1012		26000000	342	354.732	26000000	855	783.29
27000000	1136	1185.87	27000000	830	806.493	27000000	69	65.9756		27000000	347	347.021	27000000	869	769.435
28000000	1200	1154.96	28000000	800	790.299	28000000	48	63.0502		28000000	341	339.58	28000000	812	756.599
29000000	1229	1126.14	29000000	723	774.84	29000000	68	60.3113		29000000	317	332.383	29000000	809	744.631
30000000	1168	1099.23	30000000	727	760.02	30000000	60	57.7462		30000000	306	325.409	30000000	721	733.403
31000000	1144	1074.06	31000000	777	745.761	31000000	47	55.3431		31000000	301	318.643	31000000	747	722.808
32000000	1125	1050.5	32000000	750	732.001	32000000	52	53.0912		32000000	293	312.072	32000000	770	712.759
33000000	1073	1028.4	33000000	708	718.687	33000000	50	50.9802		33000000	285	305.685	33000000	748	703.18
34000000	1081	1007.63	34000000	721	705.778	34000000	44	49.0006		34000000	296	299.473	34000000	733	694.01
35000000	1067	988.102	35000000	671	693.238	35000000	51	47.1437		35000000	295	293.429	35000000	724	685.195
36000000	1030	969.696	36000000	684	681.039	36000000	63	45.4011		36000000	256	287.546	36000000	704	676.693
37000000	1046	952.324	37000000	694	669.158	37000000	38	43.7653		37000000	273	281.818	37000000	669	668.466
38000000	929	935.9	38000000	619	657.573	38000000	58	42.229		38000000	252	276.239	38000000	685	660.484
39000000	951	920.346	39000000	607	646.268	39000000	51	40.7856		39000000	274	270.806	39000000	634	652.72
40000000	892	905.592	40000000	579	635.228	40000000	41	39.4289		40000000	240	265.513	40000000	660	645.154
41000000	946	891.572	41000000	579	624.441	41000000	36	38.1531		41000000	245	260.356	41000000	684	637.766
42000000	858	878.229	42000000	609	613.897	42000000	27	36.9528		42000000	220	255.331	42000000	607	630.541
43000000	920	865.508	43000000	587	603.585	43000000	42	35.823		43000000	257	250.434	43000000	645	623.466
44000000	951	853.359	44000000	589	593.498	44000000	41	34.759		44000000	233	245.662	44000000	622	616.529
45000000	885	841.738	45000000	590	583.627	45000000	35	33.7563		45000000	229	241.012	45000000	632	609.722
46000000	912	830.604	46000000	499	573.966	46000000	33	32.811		46000000	238	236.479	46000000	611	603.036
47000000	887	819.92	47000000	543	564.509	47000000	32	31.9192		47000000	235	232.061	47000000	547	596.464
48000000	822	809.651	48000000	516	555.25	48000000	29	31.0774		48000000	197	227.755	48000000	562	590
49000000	868	799.765	49000000	507	546.183	49000000	38	30.2823		49000000	204	223.557	49000000	592	583.64
50000000	817	790.235	50000000	509	537.304	50000000	29	29.5307		50000000	228	219.465	50000000	533	577.378
51000000	842	781.035	51000000	534	528.608	51000000	33	28.8199		51000000	190	215.476	51000000	575	571.21
52000000	815	772.14	52000000	522	520.091	52000000	28	28.1471		52000000	191	211.587	52000000	530	565.134
53000000	800	763.528	53000000	411	511.747	53000000	33	27.5099		53000000	176	207.796	53000000	593	559.146
54000000	743	755.181	54000000	476	503.574	54000000	32	26.9059		54000000	196	204.099	54000000	522	553.243
55000000	759	747.079	55000000	464	495.567	55000000	31	26.333		55000000	185	200.494	55000000	492	547.424
56000000	756	739.206	56000000	471	487.722	56000000	28	25.789		56000000	179	196.98	56000000	538	541.685
57000000	761	731.547	57000000	478	480.036	57000000	30	25.2723		57000000	202	193.552	57000000	526	536.026
58000000	742	724.087	58000000	450	472.506	58000000	37	24.7809		58000000	143	190.21	58000000	491	530.443
59000000	719	716.815	59000000	457	465.127	59000000	27	24.3133		59000000	187	186.951	59000000	509	524.937
60000000	718	709.718	60000000	422	457.897	60000000	25	23.8678		60000000	197	183.772	60000000	482	519.504
61000000	784	702.785	61000000	385	450.812	61000000	19	23.4432		61000000	155	180.672	61000000	509	514.144
62000000	682	696.007	62000000	436	443.87	62000000	20	23.038		62000000	165	177.648	62000000	480	508.855
63000000	718	689.375	63000000	441	437.066	63000000	28	22.6511		63000000	176	174.699	63000000	476	503.636
64000000	678	682.88	64000000	389	430.399	64000000	32	22.2812		64000000	150	171.822	64000000	482	498.486
65000000	682	676.516	65000000	356	423.865	65000000	21	21.9272		65000000	180	169.016	65000000	461	493.403
66000000	642	670.274	66000000	381	417.461	66000000	21	21.5883		66000000	162	166.278	66000000	450	488.387
67000000	690	664.149	67000000	344	411.185	67000000	25	21.2634		67000000	153	163.607	67000000	429	483.437
68000000	662	658.135	68000000	388	405.034	68000000	28	20.9516		68000000	169	161.001	68000000	497	478.551
69000000	712	652.225	69000000	367	399.005	69000000	20	20.6522		69000000	151	158.458	69000000	444	473.729
70000000	639	646.417	70000000	407	393.095	70000000	17	20.3643		70000000	144	155.977	70000000	497	468.969
71000000	613	640.704	71000000	353	387.303	71000000	17	20.0874		71000000	134	153.557	71000000	433	464.271
72000000	620	635.082	72000000	389	381.625	72000000	23	19.8206		72000000	154	151.194	72000000	425	459.634
73000000	625	629.548	73000000	378	376.06	73000000	18	19.5634		73000000	125	148.888	73000000	476	455.057
74000000	618	624.098	74000000	359	370.604	74000000	20	19.3152		74000000	143	146.638	74000000	406	450.538
75000000	612	618.729	75000000	363	365.256	75000000	15	19.0755		75000000	129	144.442	75000000	404	446.079
76000000	599	613.438	76000000	319	360.013	76000000	32	18.8438		76000000	145	142.298	76000000	433	441.676
77000000	572	608.221	77000000	315	354.873	77000000	14	18.6195		77000000	137	140.205	77000000	416	437.33
78000000	590	603.076	78000000	346	349.833	78000000	30	18.4023		78000000	152	138.162	78000000	369	433.04
79000000	621	598.001	79000000	296	344.893	79000000	17	18.1918		79000000	140	136.167	79000000	376	428.805
80000000	531	592.994	80000000	294	340.049	80000000	19	17.9875		80000000	140	134.22	80000000	367	424.625
81000000	573	588.052	81000000	309	335.299	81000000	28	17.7891		81000000	136	132.318	81000000	387	420.498
82000000	614	583.173	82000000	359	330.642	82000000	17	17.5964		82000000	121	130.461	82000000	374	416.423
83000000	557	578.355	83000000	345	326.076	83000000	14	17.4088		83000000	117	128.648	83000000	375	412.401
84000000	568	573.598	84000000	320	321.598	84000000	19	17.2263		84000000	148	126.877	84000000	372	408.431
85000000	569	568.899	85000000	295	317.207	85000000	15	17.0484		85000000	143	125.148	85000000	351	404.511
86000000	579	564.256	86000000	306	312.901	86000000	20	16.8751		86000000	133	123.458	86000000	374	400.641
87000000	500	559.669	87000000	289	308.678	87000000	27	16.7059		87000000	114	121.808	87000000	365	396.82
88000000	517	555.135	88000000	296	304.537	88000000	18	16.5407		88000000	142	120.196	88000000	394	393.048
89000000	532	550.655	89000000	306	300.475	89000000	20	16.3793		89000000	145	118.621	89000000	380	389.324
90000000	573	546.226	90000000	281	296.492	90000000	16	16.2215		90000000	121	117.082	90000000	380	385.647
91000000	544	541.847	91000000	294	292.585	91000000	18	16.0671		91000000	131	115.578	91000000	352	382.017
92000000	524	537.518	92000000	303	288.753	92000000	17	15.916		92000000	97	114.108	92000000	318	378.434
93000000	497	533.237	93000000	278	284.994	93000000	19	15.7679		93000000	118	112.672	93000000	344	374.895
94000000	498	529.004	94000000	280	281.306	94000000	20	15.6228		94000000	117	111.268	94000000	342	371.402
95000000	529	524.817	95000000	281	277.689	95000000	20	15.4804		95000000	104	109.896	95000000	318	367.952
96000000	510	520.676	96000000	271	274.14	96000000	12	15.3408		96000000	105	108.555	96000000	317	364.546
97000000	493	516.58	97000000	289	270.659	97000000	13	15.2037		97000000	107	107.244	97000000	354	361.184
98000000	509	512.528	98000000	251	267.244	98000000	14	15.069		98000000	120	105.962	98000000	315	357.864
99000000	481	508.52	99000000	258	263.893	99000000	10	14.9367		99000000	90	104.708	99000000	318	354.585
100000000	450	504.554	100000000	268	260.605	100000000	17	14.8066		100000000	118	103.482	100000000	321	351.348
101000000	512	500.63	101000000	253	257.379	101000000	21	14.6786		101000000	101	102.284	101000000	369	348.152
102000000	522	496.748	102000000	248	254.214	102000000	12	14.5527		102000000	104	101.111	102000000	341	344.996
103000000	473	492.907	103000000	262	251.108	103000000	8	14.4287		103000000	110	99.9641	103000000	331	341.879
104000000	461	489.105	104000000	256	248.06	104000000	18	14.3066		104000000	93	98.8421	104000000	334	338.802
105000000	471	485.344	105000000	270	245.068	105000000	15	14.1864		105000000	106	97.7444	105000000	305	335.763
106000000	435	481.621	106000000	240	242.132	106000000	11	14.0679		106000000	98	96.6703	106000000	292	332.763
107000000	497	477.937	107000000	240	239.251	107000000	12	13.9511		107000000	97	95.6193	107000000	348	329.8
108000000	450	474.291	108000000	238	236.423	108000000	25	13.8359		108000000	103	94.5908	108000000	310	326.874
109000000	445	470.682	109000000	243	233.647	109000000	16	13.7222		109000000	95	93.5841	109000000	352	323.985
110000000	425	467.11	110000000	242	230.922	110000000	14	13.6101		110000000	92	92.5988	110000000	323	321.131
111000000	426	463.575	111000000	232	228.248	111000000	17	13.4995		111000000	105	91.6342	111000000	302	318.313
112000000	402	460.075	112000000	242	225.622	112000000	17	13.3903		112000000	100	90.6898	112000000	303	315.531
113000000	457	456.611	113000000	233	223.044	113000000	10	13.2825		113000000	126	89.7652	113000000	305	312.783
114000000	411	453.183	114000000	221	220.513	114000000	16	13.1759		114000000	95	88.8597	114000000	290	310.069
115000000	464	449.789	115000000	235	218.029	115000000	13	13.0707		115000000	92	87.9729	115000000	279	307.389
116000000	454	446.429	116000000	214	215.589	116000000	11	12.9668		116000000	89	87.1043	116000000	276	304.742
117000000	484	443.103	117000000	197	213.193	117000000	15	12.8641		117000000	102	86.2535	117000000	282	302.128
118000000	392	439.81	118000000	223	210.841	118000000	13	12.7625		118000000	97	85.42	118000000	289	299.546
119000000	413	436.551	119000000	201	208.531	119000000	7	12.6622		119000000	104	84.6033	119000000	263	296.997
120000000	411	433.324	120000000	184	206.262	120000000	13	12.5629		120000000	83	83.803	120000000	265	294.478
121000000	464	430.129	121000000	202	204.034	121000000	8	12.4648		121000000	92	83.0187	121000000	277	291.991
122000000	377	426.966	122000000	213	201.845	122000000	10	12.3677		122000000	93	82.2501	122000000	281	289.535
123000000	379	423.835	123000000	216	199.696	123000000	8	12.2717		123000000	74	81.4966	123000000	274	287.108
124000000	445	420.735	124000000	192	197.584	124000000	13	12.1767		124000000	97	80.7579	124000000	292	284.712
125000000	393	417.665	125000000	214	195.51	125000000	19	12.0827		125000000	91	80.0336	125000000	267	282.345
126000000	391	414.626	126000000	227	193.473	126000000	13	11.9897		126000000	89	79.3234	126000000	285	280.007
127000000	443	411.617	127000000	201	191.471	127000000	9	11.8977		127000000	98	78.6269	127000000	270	277.698
128000000	352	408.638	128000000	224	189.504	128000000	9	11.8066		128000000	92	77.9438	128000000	285	275.417
129000000	386	405.689	129000000	173	187.572	129000000	7	11.7164		129000000	76	77.2737	129000000	284	273.163
130000000	381	402.768	130000000	172	185.673	130000000	11	11.6272		130000000	97	76.6162	130000000	262	270.938
131000000	375	399.876	131000000	198	183.807	131000000	15	11.5388		131000000	94	75.9712	131000000	285	268.739
132000000	360	397.013	132000000	178	181.973	132000000	14	11.4513		132000000	91	75.3381	132000000	273	266.568
133000000	389	394.177	133000000	205	180.171	133000000	20	11.3647		133000000	80	74.7169	133000000	242	264.422
134000000	364	391.37	134000000	174	178.4	134000000	14	11.2789		134000000	72	74.1071	134000000	272	262.303
135000000	361	388.59	135000000	185	176.659	135000000	12	11.1939		135000000	71	73.5084	135000000	289	260.209
136000000	363	385.837	136000000	191	174.947	136000000	10	11.1098		136000000	85	72.9206	136000000	239	258.141
137000000	349	383.111	137000000	182	173.265	137000000	6	11.0264		137000000	84	72.3435	137000000	242	256.098
138000000	350	380.412	138000000	186	171.612	138000000	8	10.9439		138000000	81	71.7767	138000000	251	254.08
139000000	383	377.739	139000000	173	169.986	139000000	14	10.8621		139000000	83	71.22	139000000	258	252.086
140000000	367	375.092	140000000	212	168.387	140000000	13	10.7811		140000000	70	70.6731	140000000	275	250.116
141000000	335	372.471	141000000	166	166.815	141000000	11	10.7009		141000000	66	70.1358	141000000	254	248.17
142000000	358	369.875	142000000	176	165.27	142000000	8	10.6214		142000000	87	69.6079	142000000	227	246.247
143000000	365	367.305	143000000	181	163.75	143000000	18	10.5427		143000000	70	69.0891	143000000	258	244.347
144000000	362	364.759	144000000	163	162.255	144000000	21	10.4646		144000000	75	68.5792	144000000	221	242.47
145000000	347	362.238	145000000	201	160.785	145000000	10	10.3873		145000000	70	68.078	145000000	222	240.615
146000000	365	359.742	146000000	198	159.339	146000000	13	10.3107		146000000	81	67.5853	146000000	260	238.783
147000000	317	357.27	147000000	185	157.917	147000000	9	10.2348		147000000	82	67.1008	147000000	239	236.973
148000000	331	354.821	148000000	183	156.518	148000000	10	10.1596		148000000	84	66.6243	148000000	240	235.184
149000000	337	352.397	149000000	181	155.141	149000000	14	10.0851		149000000	55	66.1557	149000000	249	233.416
150000000	328	349.995	150000000	163	153.787	150000000	8	10.0112		150000000	67	65.6948	150000000	210	231.67
151000000	310	347.617	151000000	167	152.455	151000000	17	9.938		151000000	73	65.2413	151000000	237	229.944
152000000	355	345.261	152000000	157	151.144	152000000	13	9.86546		152000000	66	64.7952	152000000	245	228.238
153000000	334	342.929	153000000	142	149.854	153000000	8	9.79358		153000000	70	64.3561	153000000	238	226.553
154000000	308	340.618	154000000	148	148.584	154000000	13	9.72233		154000000	69	63.9241	154000000	241	224.888
155000000	313	338.33	155000000	157	147.334	155000000	9	9.65172		155000000	64	63.4987	155000000	230	223.242
156000000	336	336.063	156000000	159	146.104	156000000	11	9.58174		156000000	73	63.08	156000000	219	221.616
157000000	303	333.819	157000000	154	144.894	157000000	13	9.51238		157000000	75	62.6678	157000000	213	220.009
158000000	319	331.596	158000000	154	143.702	158000000	10	9.44364		158000000	80	62.2618	158000000	230	218.42
159000000	334	329.393	159000000	165	142.529	159000000	11	9.3755		159000000	78	61.862	159000000	230	216.851
160000000	296	327.212	160000000	138	141.374	160000000	7	9.30797		160000000	71	61.4682	160000000	230	215.3
161000000	341	325.052	161000000	136	140.237	161000000	9	9.24103		161000000	62	61.0803	161000000	228	213.766
162000000	319	322.912	162000000	160	139.117	162000000	9	9.17468		162000000	52	60.698	162000000	227	212.251
163000000	290	320.793	163000000	150	138.014	163000000	14	9.10892		163000000	88	60.3214	163000000	177	210.754
164000000	323	318.694	164000000	120	136.928	164000000	10	9.04373		164000000	73	59.9502	164000000	217	209.273
165000000	304	316.614	165000000	166	135.858	165000000	10	8.97911		165000000	72	59.5843	165000000	217	207.81
166000000	303	314.555	166000000	140	134.805	166000000	9	8.91506		166000000	78	59.2237	166000000	213	206.364
167000000	283	312.514	167000000	136	133.767	167000000	9	8.85157		167000000	59	58.8681	167000000	171	204.935
168000000	331	310.493	168000000	159	132.745	168000000	7	8.78864		168000000	56	58.5174	168000000	205	203.522
169000000	293	308.492	169000000	155	131.737	169000000	12	8.72626		169000000	49	58.1716	169000000	182	202.126
170000000	303	306.509	170000000	148	130.745	170000000	7	8.66442		170000000	50	57.8306	170000000	221	200.745
171000000	310	304.544	171000000	139	129.767	171000000	3	8.60312		171000000	77	57.4941	171000000	202	199.381
172000000	312	302.598	172000000	149	128.804	172000000	17	8.54235		172000000	52	57.1622	172000000	195	198.032
173000000	309	300.671	173000000	122	127.854	173000000	5	8.48211		173000000	70	56.8346	173000000	228	196.698
174000000	293	298.761	174000000	146	126.918	174000000	10	8.4224		174000000	56	56.5114	174000000	217	195.38
175000000	279	296.87	175000000	137	125.996	175000000	13	8.3632		175000000	59	56.1924	175000000	189	194.077
176000000	295	294.996	176000000	128	125.086	176000000	8	8.30452		176000000	57	55.8775	176000000	185	192.788
177000000	295	293.139	177000000	127	124.19	177000000	11	8.24635		177000000	67	55.5666	177000000	224	191.515
178000000	282	291.3	178000000	132	123.306	178000000	11	8.18868		178000000	59	55.2596	178000000	184	190.255
179000000	272	289.478	179000000	159	122.435	179000000	11	8.13152		179000000	56	54.9565	179000000	193	189.01
180000000	283	287.673	180000000	148	121.576	180000000	6	8.07485		180000000	58	54.6572	180000000	202	187.779
181000000	280	285.885	181000000	155	120.729	181000000	9	8.01867		181000000	62	54.3615	181000000	201	186.562
182000000	289	284.114	182000000	153	119.893	182000000	3	7.96297		182000000	83	54.0694	182000000	200	185.359
183000000	249	282.359	183000000	127	119.069	183000000	9	7.90776		183000000	47	53.7808	183000000	180	184.169
184000000	278	280.62	184000000	131	118.256	184000000	13	7.85303		184000000	53	53.4956	184000000	192	182.992
185000000	281	278.897	185000000	105	117.454	185000000	11	7.79877		185000000	51	53.2138	185000000	194	181.829
186000000	267	277.19	186000000	122	116.664	186000000	4	7.74498		186000000	55	52.9353	186000000	223	180.679
187000000	291	275.499	187000000	118	115.883	187000000	12	7.69165		187000000	69	52.6599	187000000	177	179.541
188000000	288	273.824	188000000	121	115.113	188000000	6	7.63879		188000000	53	52.3877	188000000	217	178.416
189000000	273	272.164	189000000	115	114.354	189000000	7	7.58638		189000000	59	52.1186	189000000	174	177.304
190000000	246	270.519	190000000	127	113.604	190000000	8	7.53442		190000000	53	51.8525	190000000	193	176.203
191000000	253	268.889	191000000	115	112.864	191000000	14	7.48291		191000000	56	51.5894	191000000	177	175.115
192000000	252	267.274	192000000	112	112.134	192000000	10	7.43185		192000000	62	51.3291	192000000	154	174.039
193000000	246	265.674	193000000	126	111.413	193000000	5	7.38123		193000000	54	51.0716	193000000	161	172.975
194000000	268	264.089	194000000	125	110.702	194000000	7	7.33104		194000000	56	50.8169	194000000	182	171.923
195000000	280	262.518	195000000	115	109.999	195000000	6	7.28129		195000000	53	50.5649	195000000	202	170.882
196000000	278	260.962	196000000	104	109.306	196000000	6	7.23197		196000000	43	50.3155	196000000	184	169.852
197000000	253	259.419	197000000	117	108.621	197000000	8	7.18307		197000000	52	50.0687	197000000	169	168.834
198000000	234	257.891	198000000	110	107.945	198000000	7	7.13459		198000000	57	49.8245	198000000	164	167.827
199000000	263	256.377	199000000	104	107.277	199000000	7	7.08653		199000000	62	49.5827	199000000	167	166.83
200000000	253	254.876	200000000	110	106.618	200000000	7	7.03889		200000000	47	49.3434	200000000	176	165.845
201000000	266	253.389	201000000	102	105.966	201000000	6	6.99166		201000000	43	49.1064	201000000	167	164.87
202000000	263	251.915	202000000	111	105.323	202000000	3	6.94483		202000000	68	48.8718	202000000	180	163.905
203000000	247	250.455	203000000	126	104.687	203000000	6	6.89841		203000000	64	48.6394	203000000	154	162.951
204000000	252	249.008	204000000	127	104.06	204000000	8	6.85238		204000000	63	48.4093	204000000	184	162.008
205000000	268	247.573	205000000	114	103.439	205000000	8	6.80676		205000000	67	48.1814	205000000	184	161.074
206000000	244	246.152	206000000	100	102.826	206000000	16	6.76152		206000000	66	47.9557	206000000	176	160.15
207000000	255	244.744	207000000	116	102.221	207000000	10	6.71668		207000000	46	47.732	207000000	155	159.236
208000000	220	243.348	208000000	116	101.622	208000000	8	6.67222		208000000	39	47.5104	208000000	138	158.332
209000000	254	241.964	209000000	113	101.03	209000000	4	6.62814		209000000	66	47.2909	209000000	169	157.438
210000000	232	240.593	210000000	115	100.446	210000000	10	6.58445		210000000	60	47.0733	210000000	163	156.553
211000000	233	239.235	211000000	113	99.8676	211000000	10	6.54113		211000000	57	46.8577	211000000	156	155.677
212000000	241	237.888	212000000	116	99.2962	212000000	9	6.49818		212000000	40	46.644	212000000	180	154.81
213000000	238	236.553	213000000	132	98.7313	213000000	7	6.4556		213000000	43	46.4321	213000000	162	153.953
214000000	238	235.231	214000000	115	98.1727	214000000	10	6.41339		214000000	51	46.2221	214000000	167	153.104
215000000	253	233.92	215000000	82	97.6205	215000000	8	6.37154		215000000	56	46.014	215000000	176	152.265
216000000	242	232.62	216000000	115	97.0743	216000000	5	6.33006		216000000	53	45.8075	216000000	159	151.434
217000000	216	231.332	217000000	96	96.5342	217000000	7	6.28893		217000000	56	45.6028	217000000	159	150.612
218000000	249	230.056	218000000	93	96	218000000	5	6.24815		218000000	49	45.3999	218000000	124	149.798
219000000	262	228.79	219000000	108	95.4716	219000000	1	6.20772		219000000	45	45.1985	219000000	145	148.993
220000000	218	227.536	220000000	94	94.949	220000000	9	6.16765		220000000	44	44.9989	220000000	155	148.196
221000000	253	226.293	221000000	104	94.432	221000000	5	6.12791		221000000	39	44.8008	221000000	170	147.407
222000000	202	225.061	222000000	109	93.9205	222000000	11	6.08852		222000000	50	44.6044	222000000	147	146.626
223000000	223	223.839	223000000	109	93.4144	223000000	5	6.04947		223000000	31	44.4095	223000000	169	145.853
224000000	238	222.628	224000000	94	92.9136	224000000	8	6.01076		224000000	33	44.2161	224000000	166	145.088
225000000	206	221.428	225000000	89	92.418	225000000	5	5.97237		225000000	39	44.0242	225000000	153	144.331
226000000	243	220.238	226000000	113	91.9276	226000000	6	5.93432		226000000	51	43.8338	226000000	168	143.582
227000000	208	219.059	227000000	88	91.4423	227000000	4	5.89659		227000000	45	43.6449	227000000	150	142.84
228000000	199	217.89	228000000	104	90.9618	228000000	4	5.85919		228000000	49	43.4574	228000000	175	142.106
229000000	212	216.731	229000000	112	90.4863	229000000	6	5.82212		229000000	34	43.2713	229000000	148	141.379
230000000	233	215.582	230000000	98	90.0156	230000000	4	5.78535		230000000	38	43.0865	230000000	159	140.659
231000000	205	214.443	231000000	81	89.5495	231000000	9	5.74891		231000000	43	42.9031	231000000	151	139.946
232000000	221	213.314	232000000	108	89.0881	232000000	10	5.71278		232000000	43	42.7211	232000000	142	139.241
233000000	201	212.194	233000000	96	88.6312	233000000	12	5.67696		233000000	37	42.5404	233000000	157	138.543
234000000	238	211.084	234000000	96	88.1788	234000000	11	5.64145		234000000	42	42.3609	234000000	146	137.851
235000000	237	209.984	235000000	78	87.7308	235000000	8	5.60624		235000000	57	42.1827	235000000	157	137.167
236000000	194	208.893	236000000	97	87.2871	236000000	10	5.57134		236000000	51	42.0058	236000000	152	136.489
237000000	205	207.811	237000000	96	86.8477	237000000	9	5.53674		237000000	43	41.8301	237000000	157	135.817
238000000	213	206.739	238000000	92	86.4124	238000000	9	5.50243		238000000	34	41.6556	238000000	145	135.153
239000000	218	205.676	239000000	95	85.9812	239000000	6	5.46842		239000000	54	41.4823	239000000	165	134.495
240000000	210	204.622	240000000	86	85.5541	240000000	6	5.4347		240000000	42	41.3101	240000000	166	133.843
241000000	216	203.577	241000000	91	85.1309	241000000	5	5.40127		241000000	57	41.1391	241000000	146	133.197
242000000	239	202.54	242000000	76	84.7116	242000000	6	5.36813		242000000	52	40.9693	242000000	129	132.558
243000000	214	201.513	243000000	94	84.2962	243000000	7	5.33528		243000000	45	40.8006	243000000	138	131.925
244000000	206	200.494	244000000	90	83.8845	244000000	6	5.30271		244000000	46	40.6329	244000000	133	131.298
245000000	210	199.484	245000000	86	83.4766	245000000	8	5.27041		245000000	49	40.4664	245000000	164	130.677
246000000	203	198.482	246000000	104	83.0723	246000000	7	5.2384		246000000	35	40.3009	246000000	138	130.062
247000000	218	197.488	247000000	78	82.6716	247000000	6	5.20666		247000000	40	40.1365	247000000	126	129.453
248000000	219	196.503	248000000	82	82.2744	248000000	3	5.17519		248000000	34	39.9731	248000000	128	128.849
249000000	199	195.526	249000000	91	81.8807	249000000	7	5.144		249000000	35	39.8107	249000000	123	128.252
250000000	202	194.558	250000000	91	81.4905	250000000	5	5.11307		250000000	31	39.6493	250000000	160	127.66
251000000	198	193.597	251000000	77	81.1036	251000000	5	5.08241		251000000	50	39.489	251000000	120	127.073
252000000	215	192.645	252000000	75	80.72	252000000	6	5.05201		252000000	36	39.3296	252000000	140	126.492
253000000	203	191.7	253000000	91	80.3397	253000000	7	5.02187		253000000	38	39.1712	253000000	160	125.917
254000000	195	190.763	254000000	96	79.9626	254000000	2	4.99199		254000000	41	39.0137	254000000	157	125.346
255000000	199	189.834	255000000	78	79.5886	255000000	3	4.96237		255000000	50	38.8572	255000000	129	124.781
256000000	197	188.913	256000000	80	79.2178	256000000	2	4.93301		256000000	40	38.7016	256000000	139	124.222
257000000	187	187.999	257000000	72	78.85	257000000	8	4.90389		257000000	32	38.5469	257000000	116	123.667
258000000	179	187.093	258000000	69	78.4852	258000000	4	4.87503		258000000	45	38.3931	258000000	130	123.118
259000000	187	186.194	259000000	80	78.1234	259000000	8	4.84642		259000000	41	38.2403	259000000	139	122.573
260000000	183	185.302	260000000	92	77.7645	260000000	5	4.81805		260000000	47	38.0883	260000000	144	122.034
261000000	193	184.418	261000000	63	77.4085	261000000	10	4.78992		261000000	35	37.9371	261000000	118	121.499
262000000	185	183.541	262000000	80	77.0554	262000000	3	4.76204		262000000	38	37.7868	262000000	127	120.969
263000000	191	182.671	263000000	71	76.705	263000000	6	4.7344		263000000	33	37.6374	263000000	125	120.444
264000000	181	181.808	264000000	83	76.3574	264000000	3	4.70699		264000000	35	37.4888	264000000	127	119.924
265000000	188	180.953	265000000	80	76.0124	265000000	5	4.67982		265000000	35	37.3411	265000000	122	119.408
266000000	203	180.104	266000000	66	75.6702	266000000	7	4.65288		266000000	37	37.1941	266000000	122	118.897
267000000	177	179.262	267000000	79	75.3306	267000000	11	4.62618		267000000	36	37.048	267000000	109	118.391
268000000	174	178.427	268000000	105	74.9935	268000000	6	4.5997		268000000	42	36.9026	268000000	139	117.889
269000000	182	177.598	269000000	73	74.659	269000000	7	4.57346		269000000	34	36.758	269000000	130	117.391
270000000	163	176.776	270000000	74	74.3271	270000000	4	4.54744		270000000	29	36.6143	270000000	117	116.898
271000000	175	175.961	271000000	67	73.9976	271000000	8	4.52164		271000000	39	36.4713	271000000	128	116.409
272000000	197	175.152	272000000	83	73.6705	272000000	6	4.49606		272000000	38	36.329	272000000	110	115.924
273000000	182	174.35	273000000	71	73.3459	273000000	6	4.47071		273000000	42	36.1875	273000000	131	115.444
274000000	176	173.554	274000000	77	73.0236	274000000	10	4.44557		274000000	28	36.0468	274000000	125	114.968
275000000	198	172.764	275000000	75	72.7037	275000000	4	4.42065		275000000	44	35.9067	275000000	125	114.496
276000000	202	171.981	276000000	62	72.386	276000000	8	4.39594		276000000	43	35.7674	276000000	109	114.028
277000000	170	171.204	277000000	81	72.0707	277000000	2	4.37144		277000000	31	35.6289	277000000	124	113.564
278000000	193	170.433	278000000	92	71.7575	278000000	4	4.34716		278000000	39	35.491	278000000	129	113.103
279000000	173	169.668	279000000	90	71.4466	279000000	3	4.32308		279000000	24	35.3539	279000000	131	112.647
280000000	184	168.909	280000000	82	71.1379	280000000	5	4.29921		280000000	32	35.2174	280000000	140	112.195
281000000	181	168.156	281000000	81	70.8313	281000000	2	4.27555		281000000	29	35.0816	281000000	101	111.746
282000000	185	167.409	282000000	63	70.5269	282000000	5	4.25209		282000000	37	34.9465	282000000	119	111.302
283000000	155	166.667	283000000	66	70.2245	283000000	3	4.22883		283000000	33	34.8121	283000000	96	110.861
284000000	192	165.932	284000000	70	69.9242	284000000	6	4.20578		284000000	30	34.6784	284000000	114	110.423
285000000	175	165.202	285000000	72	69.6259	285000000	4	4.18292		285000000	31	34.5453	285000000	125	109.989
286000000	183	164.478	286000000	66	69.3297	286000000	4	4.16025		286000000	33	34.4129	286000000	125	109.559
287000000	178	163.759	287000000	76	69.0354	287000000	3	4.13778		287000000	37	34.2811	287000000	115	109.133
288000000	189	163.046	288000000	64	68.743	288000000	11	4.11551		288000000	34	34.15	288000000	132	108.709
289000000	164	162.338	289000000	85	68.4526	289000000	11	4.09343		289000000	34	34.0195	289000000	114	108.29
290000000	181	161.636	290000000	65	68.1641	290000000	5	4.07153		290000000	28	33.8896	290000000	124	107.874
291000000	155	160.94	291000000	74	67.8775	291000000	5	4.04983		291000000	37	33.7604	291000000	116	107.461
292000000	164	160.248	292000000	79	67.5928	292000000	5	4.02831		292000000	33	33.6317	292000000	111	107.051
293000000	180	159.562	293000000	73	67.3098	293000000	7	4.00697		293000000	19	33.5037	293000000	106	106.645
294000000	180	158.881	294000000	81	67.0287	294000000	5	3.98582		294000000	34	33.3763	294000000	120	106.242
295000000	177	158.205	295000000	75	66.7494	295000000	2	3.96485		295000000	34	33.2495	295000000	119	105.842
296000000	159	157.535	296000000	67	66.4718	296000000	7	3.94407		296000000	28	33.1233	296000000	106	105.445
297000000	148	156.869	297000000	73	66.1959	297000000	8	3.92346		297000000	35	32.9977	297000000	111	105.052
298000000	166	156.208	298000000	66	65.9218	298000000	9	3.90302		298000000	31	32.8727	298000000	129	104.661
299000000	146	155.553	299000000	68	65.6494	299000000	4	3.88277		299000000	42	32.7483	299000000	122	104.274
300000000	168	154.902	300000000	70	65.3787	300000000	6	3.86269		300000000	20	32.6244	300000000	98	103.89
301000000	171	154.256	301000000	69	65.1096	301000000	3	3.84278		301000000	29	32.5011	301000000	132	103.508
302000000	194	153.615	302000000	65	64.8422	302000000	4	3.82304		302000000	35	32.3784	302000000	121	103.13
303000000	159	152.979	303000000	76	64.5763	303000000	5	3.80347		303000000	27	32.2562	303000000	124	102.755
304000000	168	152.347	304000000	49	64.3121	304000000	8	3.78407		304000000	29	32.1346	304000000	112	102.382
305000000	151	151.721	305000000	70	64.0494	305000000	7	3.76484		305000000	29	32.0136	305000000	98	102.012
306000000	170	151.098	306000000	70	63.7883	306000000	3	3.74577		306000000	33	31.8931	306000000	94	101.645
307000000	151	150.481	307000000	78	63.5288	307000000	6	3.72686		307000000	28	31.7731	307000000	95	101.281
308000000	167	149.867	308000000	79	63.2707	308000000	4	3.70812		308000000	31	31.6537	308000000	90	100.92
309000000	170	149.259	309000000	73	63.0142	309000000	3	3.68954		309000000	36	31.5348	309000000	110	100.561
310000000	167	148.655	310000000	64	62.7592	310000000	5	3.67112		310000000	25	31.4165	310000000	106	100.205
311000000	149	148.055	311000000	66	62.5056	311000000	4	3.65286		311000000	29	31.2986	311000000	110	99.8516
312000000	155	147.459	312000000	58	62.2535	312000000	5	3.63475		312000000	26	31.1813	312000000	95	99.5008
313000000	156	146.868	313000000	67	62.0028	313000000	2	3.6168		313000000	31	31.0646	313000000	113	99.1526
314000000	141	146.282	314000000	61	61.7536	314000000	3	3.59901		314000000	32	30.9483	314000000	108	98.807
315000000	124	145.699	315000000	59	61.5057	315000000	7	3.58137		315000000	33	30.8325	315000000	96	98.4639
316000000	153	145.121	316000000	64	61.2593	316000000	5	3.56388		316000000	26	30.7173	316000000	110	98.1233
317000000	178	144.546	317000000	51	61.0142	317000000	6	3.54654		317000000	37	30.6026	317000000	111	97.7851
318000000	145	143.976	318000000	55	60.7705	318000000	2	3.52934		318000000	32	30.4883	318000000	117	97.4494
319000000	143	143.41	319000000	64	60.5282	319000000	3	3.5123		319000000	36	30.3746	319000000	97	97.1161
320000000	165	142.848	320000000	66	60.2871	320000000	4	3.4954		320000000	27	30.2613	320000000	93	96.7852
321000000	152	142.29	321000000	67	60.0474	321000000	7	3.47865		321000000	24	30.1486	321000000	95	96.4566
322000000	155	141.736	322000000	64	59.809	322000000	5	3.46205		322000000	22	30.0363	322000000	95	96.1304
323000000	126	141.186	323000000	51	59.5719	323000000	2	3.44558		323000000	34	29.9245	323000000	103	95.8064
324000000	135	140.64	324000000	54	59.3361	324000000	3	3.42926		324000000	31	29.8132	324000000	106	95.4848
325000000	139	140.097	325000000	44	59.1015	325000000	3	3.41308		325000000	30	29.7024	325000000	115	95.1653
326000000	140	139.558	326000000	50	58.8682	326000000	2	3.39703		326000000	20	29.5921	326000000	100	94.8481
327000000	149	139.024	327000000	62	58.6361	327000000	3	3.38113		327000000	31	29.4822	327000000	108	94.5331
328000000	149	138.492	328000000	63	58.4052	328000000	6	3.36536		328000000	38	29.3728	328000000	104	94.2203
329000000	146	137.965	329000000	56	58.1756	329000000	0	3.34972		329000000	29	29.2638	329000000	113	93.9096
330000000	148	137.441	330000000	52	57.9471	330000000	6	3.33423		330000000	28	29.1553	330000000	84	93.601
331000000	154	136.921	331000000	39	57.7199	331000000	6	3.31886		331000000	37	29.0473	331000000	119	93.2945
332000000	144	136.404	332000000	63	57.4938	332000000	5	3.30363		332000000	14	28.9398	332000000	106	92.9901
333000000	132	135.891	333000000	51	57.2689	333000000	1	3.28853		333000000	35	28.8327	333000000	104	92.6877
334000000	127	135.382	334000000	66	57.0451	334000000	9	3.27355		334000000	38	28.726	334000000	96	92.3873
335000000	140	134.876	335000000	59	56.8225	335000000	5	3.25871		335000000	29	28.6198	335000000	105	92.089
336000000	153	134.373	336000000	48	56.6011	336000000	4	3.24399		336000000	30	28.514	336000000	100	91.7926
337000000	132	133.874	337000000	49	56.3807	337000000	0	3.2294		337000000	27	28.4087	337000000	108	91.4982
338000000	150	133.378	338000000	57	56.1615	338000000	5	3.21494		338000000	24	28.3038	338000000	99	91.2057
339000000	147	132.886	339000000	52	55.9433	339000000	6	3.2006		339000000	29	28.1993	339000000	120	90.9152
340000000	131	132.396	340000000	49	55.7263	340000000	5	3.18638		340000000	24	28.0953	340000000	88	90.6265
341000000	107	131.911	341000000	48	55.5103	341000000	4	3.17229		341000000	23	27.9917	341000000	90	90.3397
342000000	155	131.428	342000000	57	55.2954	342000000	7	3.15832		342000000	30	27.8886	342000000	100	90.0547
343000000	151	130.949	343000000	56	55.0816	343000000	3	3.14446		343000000	39	27.7859	343000000	90	89.7716
344000000	140	130.472	344000000	57	54.8688	344000000	5	3.13073		344000000	25	27.6836	344000000	104	89.4902
345000000	141	130	345000000	54	54.6571	345000000	3	3.11711		345000000	27	27.5817	345000000	88	89.2107
346000000	124	129.53	346000000	53	54.4464	346000000	10	3.10362		346000000	30	27.4802	346000000	95	88.9329
347000000	128	129.063	347000000	50	54.2367	347000000	6	3.09023		347000000	30	27.3792	347000000	105	88.6569
348000000	149	128.599	348000000	48	54.028	348000000	4	3.07697		348000000	25	27.2785	348000000	98	88.3826
349000000	145	128.139	349000000	59	53.8204	349000000	8	3.06381		349000000	19	27.1783	349000000	108	88.11
350000000	136	127.681	350000000	51	53.6137	350000000	2	3.05077		350000000	18	27.0785	350000000	99	87.8391
351000000	147	127.226	351000000	42	53.4081	351000000	2	3.03785		351000000	30	26.9791	351000000	112	87.5698
352000000	131	126.775	352000000	56	53.2034	352000000	5	3.02503		352000000	32	26.8801	352000000	93	87.3023
353000000	139	126.326	353000000	57	52.9997	353000000	2	3.01232		353000000	34	26.7815	353000000	106	87.0363
354000000	104	125.88	354000000	45	52.7969	354000000	1	2.99972		354000000	23	26.6834	354000000	100	86.772
355000000	153	125.437	355000000	44	52.5951	355000000	5	2.98724		355000000	22	26.5856	355000000	92	86.5092
356000000	130	124.997	356000000	36	52.3943	356000000	9	2.97485		356000000	24	26.4882	356000000	88	86.2481
357000000	140	124.56	357000000	48	52.1944	357000000	3	2.96258		357000000	28	26.3912	357000000	68	85.9885
358000000	158	124.125	358000000	49	51.9954	358000000	7	2.95041		358000000	18	26.2946	358000000	95	85.7305
359000000	139	123.693	359000000	50	51.7974	359000000	3	2.93834		359000000	30	26.1984	359000000	103	85.4739
360000000	138	123.264	360000000	40	51.6003	360000000	3	2.92638		360000000	30	26.1026	360000000	89	85.2189
361000000	127	122.838	361000000	43	51.4041	361000000	5	2.91452		361000000	25	26.0071	361000000	102	84.9654
362000000	135	122.414	362000000	53	51.2088	362000000	9	2.90277		362000000	21	25.9121	362000000	99	84.7134
363000000	133	121.994	363000000	39	51.0144	363000000	4	2.89111		363000000	15	25.8174	363000000	88	84.4629
364000000	157	121.575	364000000	50	50.8209	364000000	6	2.87956		364000000	27	25.7231	364000000	101	84.2138
365000000	141	121.16	365000000	52	50.6282	365000000	8	2.8681		365000000	29	25.6292	365000000	101	83.9661
366000000	110	120.747	366000000	38	50.4365	366000000	4	2.85674		366000000	25	25.5357	366000000	100	83.7198
367000000	132	120.336	367000000	49	50.2456	367000000	3	2.84548		367000000	27	25.4425	367000000	85	83.475
368000000	142	119.928	368000000	47	50.0556	368000000	6	2.83432		368000000	24	25.3498	368000000	86	83.2315
369000000	143	119.523	369000000	51	49.8664	369000000	5	2.82326		369000000	22	25.2573	369000000	69	82.9895
370000000	114	119.12	370000000	41	49.6781	370000000	3	2.81228		370000000	28	25.1653	370000000	86	82.7488
371000000	113	118.719	371000000	47	49.4906	371000000	3	2.80141		371000000	20	25.0736	371000000	91	82.5094
372000000	121	118.321	372000000	56	49.304	372000000	3	2.79062		372000000	22	24.9823	372000000	76	82.2713
373000000	115	117.926	373000000	49	49.1182	373000000	6	2.77993		373000000	23	24.8914	373000000	92	82.0346
374000000	111	117.533	374000000	44	48.9333	374000000	3	2.76933		374000000	17	24.8008	374000000	109	81.7992
375000000	114	117.142	375000000	40	48.7491	375000000	5	2.75882		375000000	21	24.7106	375000000	84	81.5651
376000000	142	116.754	376000000	42	48.5658	376000000	6	2.74841		376000000	24	24.6207	376000000	83	81.3322
377000000	124	116.367	377000000	43	48.3832	377000000	6	2.73808		377000000	15	24.5312	377000000	76	81.1006
378000000	122	115.984	378000000	38	48.2015	378000000	6	2.72784		378000000	23	24.4421	378000000	82	80.8703
379000000	130	115.602	379000000	54	48.0206	379000000	2	2.71769		379000000	23	24.3533	379000000	94	80.6412
380000000	144	115.223	380000000	54	47.8405	380000000	4	2.70763		380000000	24	24.2649	380000000	87	80.4133
381000000	101	114.846	381000000	56	47.6611	381000000	4	2.69765		381000000	21	24.1768	381000000	88	80.1867
382000000	123	114.472	382000000	47	47.4826	382000000	3	2.68776		382000000	18	24.089	382000000	82	79.9612
383000000	119	114.099	383000000	47	47.3048	383000000	4	2.67795		383000000	26	24.0017	383000000	88	79.7369
384000000	111	113.729	384000000	42	47.1278	384000000	4	2.66823		384000000	23	23.9146	384000000	84	79.5138
385000000	128	113.361	385000000	44	46.9515	385000000	2	2.65859		385000000	18	23.8279	385000000	82	79.2919
386000000	122	112.995	386000000	45	46.776	386000000	5	2.64903		386000000	24	23.7416	386000000	71	79.0711
387000000	136	112.631	387000000	54	46.6013	387000000	6	2.63956		387000000	16	23.6555	387000000	82	78.8515
388000000	126	112.269	388000000	39	46.4273	388000000	3	2.63017		388000000	27	23.5698	388000000	80	78.633
389000000	124	111.91	389000000	42	46.2541	389000000	4	2.62086		389000000	16	23.4845	389000000	75	78.4156
390000000	114	111.552	390000000	37	46.0816	390000000	2	2.61163		390000000	29	23.3995	390000000	75	78.1993
391000000	118	111.197	391000000	39	45.9098	391000000	4	2.60247		391000000	14	23.3148	391000000	99	77.9841
392000000	130	110.844	392000000	34	45.7388	392000000	3	2.5934		392000000	21	23.2305	392000000	87	77.77
393000000	115	110.492	393000000	37	45.5685	393000000	6	2.58441		393000000	29	23.1465	393000000	97	77.557
394000000	125	110.143	394000000	33	45.3989	394000000	4	2.57549		394000000	16	23.0628	394000000	78	77.345
395000000	106	109.796	395000000	43	45.23	395000000	4	2.56665		395000000	21	22.9795	395000000	97	77.1341
396000000	96	109.45	396000000	47	45.0619	396000000	0	2.55788		396000000	24	22.8965	396000000	69	76.9242
397000000	110	109.107	397000000	36	44.8945	397000000	9	2.54919		397000000	22	22.8138	397000000	67	76.7154
398000000	116	108.765	398000000	51	44.7277	398000000	1	2.54058		398000000	27	22.7314	398000000	80	76.5076
399000000	127	108.426	399000000	39	44.5617	399000000	3	2.53204		399000000	22	22.6494	399000000	77	76.3008
400000000	99	108.088	400000000	34	44.3963	400000000	6	2.52357		400000000	22	22.5677	400000000	83	76.095
401000000	120	107.752	401000000	40	44.2317	401000000	4	2.51517		401000000	29	22.4863	401000000	52	75.8902
402000000	123	107.418	402000000	44	44.0677	402000000	1	2.50685		402000000	19	22.4052	402000000	83	75.6863
403000000	121	107.086	403000000	37	43.9044	403000000	4	2.4986		403000000	16	22.3244	403000000	81	75.4835
404000000	123	106.756	404000000	41	43.7418	404000000	4	2.49042		404000000	17	22.244	404000000	75	75.2816
405000000	120	106.428	405000000	53	43.5799	405000000	7	2.48231		405000000	14	22.1639	405000000	79	75.0807
406000000	97	106.101	406000000	39	43.4187	406000000	3	2.47427		406000000	20	22.084	406000000	68	74.8807
407000000	133	105.776	407000000	55	43.2581	407000000	7	2.4663		407000000	19	22.0045	407000000	85	74.6817
408000000	118	105.453	408000000	45	43.0981	408000000	1	2.4584		408000000	20	21.9253	408000000	67	74.4835
409000000	89	105.132	409000000	42	42.9389	409000000	4	2.45056		409000000	18	21.8465	409000000	78	74.2863
410000000	118	104.812	410000000	40	42.7803	410000000	7	2.4428		410000000	25	21.7679	410000000	80	74.0901
411000000	98	104.495	411000000	44	42.6223	411000000	6	2.4351		411000000	15	21.6896	411000000	85	73.8947
412000000	103	104.178	412000000	37	42.465	412000000	6	2.42746		412000000	24	21.6116	412000000	75	73.7002
413000000	109	103.864	413000000	37	42.3083	413000000	3	2.4199		413000000	16	21.534	413000000	76	73.5066
414000000	91	103.551	414000000	34	42.1523	414000000	1	2.41239		414000000	20	21.4566	414000000	68	73.3139
415000000	99	103.24	415000000	39	41.9969	415000000	5	2.40495		415000000	23	21.3796	415000000	95	73.122
416000000	112	102.931	416000000	41	41.8422	416000000	4	2.39758		416000000	24	21.3028	416000000	73	72.931
417000000	105	102.623	417000000	46	41.688	417000000	1	2.39027		417000000	15	21.2264	417000000	74	72.7409
418000000	125	102.317	418000000	35	41.5345	418000000	1	2.38302		418000000	17	21.1502	418000000	79	72.5516
419000000	112	102.012	419000000	42	41.3817	419000000	4	2.37583		419000000	23	21.0743	419000000	83	72.3631
420000000	107	101.709	420000000	42	41.2294	420000000	3	2.36871		420000000	22	20.9988	420000000	78	72.1755
421000000	111	101.408	421000000	32	41.0778	421000000	0	2.36165		421000000	21	20.9235	421000000	67	71.9887
422000000	90	101.108	422000000	30	40.9267	422000000	3	2.35464		422000000	30	20.8485	422000000	68	71.8027
423000000	111	100.81	423000000	41	40.7763	423000000	2	2.3477		423000000	25	20.7738	423000000	96	71.6175
424000000	88	100.513	424000000	52	40.6265	424000000	10	2.34082		424000000	25	20.6994	424000000	87	71.4332
425000000	99	100.218	425000000	26	40.4773	425000000	5	2.334		425000000	18	20.6253	425000000	66	71.2496
426000000	95	99.9246	426000000	42	40.3287	426000000	4	2.32723		426000000	16	20.5515	426000000	74	71.0668
427000000	105	99.6324	427000000	32	40.1807	427000000	5	2.32053		427000000	23	20.478	427000000	72	70.8848
428000000	101	99.3418	428000000	29	40.0333	428000000	3	2.31388		428000000	26	20.4047	428000000	69	70.7036
429000000	99	99.0526	429000000	38	39.8865	429000000	3	2.30729		429000000	25	20.3318	429000000	69	70.5231
430000000	113	98.7649	430000000	40	39.7403	430000000	6	2.30075		430000000	22	20.2591	430000000	70	70.3434
431000000	110	98.4786	431000000	41	39.5946	431000000	4	2.29427		431000000	9	20.1867	431000000	68	70.1644
432000000	104	98.1938	432000000	36	39.4495	432000000	3	2.28785		432000000	16	20.1146	432000000	59	69.9862
433000000	92	97.9104	433000000	43	39.305	433000000	3	2.28148		433000000	17	20.0427	433000000	72	69.8087
434000000	88	97.6285	434000000	39	39.1611	434000000	1	2.27517		434000000	28	19.9712	434000000	65	69.632
435000000	97	97.3479	435000000	30	39.0178	435000000	1	2.26891		435000000	13	19.8999	435000000	67	69.456
436000000	99	97.0687	436000000	37	38.875	436000000	4	2.26271		436000000	23	19.8289	436000000	82	69.2807
437000000	99	96.7909	437000000	36	38.7328	437000000	7	2.25655		437000000	11	19.7582	437000000	57	69.1061
438000000	96	96.5145	438000000	41	38.5912	438000000	5	2.25046		438000000	21	19.6877	438000000	62	68.9322
439000000	88	96.2394	439000000	38	38.4501	439000000	6	2.24441		439000000	23	19.6175	439000000	51	68.7591
440000000	96	95.9657	440000000	43	38.3096	440000000	10	2.23841		440000000	20	19.5476	440000000	54	68.5866
441000000	105	95.6934	441000000	36	38.1696	441000000	3	2.23247		441000000	27	19.478	441000000	70	68.4148
442000000	102	95.4223	442000000	32	38.0302	442000000	1	2.22658		442000000	25	19.4086	442000000	68	68.2438
443000000	90	95.1526	443000000	37	37.8914	443000000	0	2.22074		443000000	16	19.3395	443000000	98	68.0734
444000000	95	94.8842	444000000	40	37.753	444000000	4	2.21495		444000000	17	19.2707	444000000	79	67.9036
445000000	114	94.617	445000000	37	37.6153	445000000	4	2.20921		445000000	16	19.2021	445000000	79	67.7345
446000000	107	94.3512	446000000	40	37.4781	446000000	5	2.20352		446000000	23	19.1338	446000000	72	67.5661
447000000	99	94.0866	447000000	43	37.3414	447000000	4	2.19787		447000000	14	19.0658	447000000	54	67.3984
448000000	99	93.8233	448000000	42	37.2052	448000000	2	2.19228		448000000	25	18.998	448000000	75	67.2313
449000000	95	93.5612	449000000	45	37.0696	449000000	2	2.18673		449000000	11	18.9305	449000000	76	67.0649
450000000	101	93.3004	450000000	31	36.9345	450000000	2	2.18124		450000000	15	18.8632	450000000	71	66.8991
451000000	105	93.0408	451000000	35	36.8	451000000	4	2.17579		451000000	19	18.7962	451000000	57	66.7339
452000000	102	92.7824	452000000	23	36.666	452000000	6	2.17038		452000000	29	18.7295	452000000	67	66.5694
453000000	88	92.5252	453000000	42	36.5324	453000000	5	2.16502		453000000	20	18.663	453000000	72	66.4054
454000000	99	92.2693	454000000	36	36.3995	454000000	1	2.15971		454000000	15	18.5968	454000000	59	66.2422
455000000	100	92.0145	455000000	33	36.267	455000000	2	2.15445		455000000	19	18.5309	455000000	52	66.0795
456000000	82	91.7609	456000000	28	36.1351	456000000	6	2.14923		456000000	16	18.4651	456000000	64	65.9174
457000000	81	91.5085	457000000	27	36.0037	457000000	3	2.14405		457000000	14	18.3997	457000000	68	65.756
458000000	88	91.2573	458000000	38	35.8728	458000000	8	2.13892		458000000	16	18.3345	458000000	60	65.5951
459000000	105	91.0072	459000000	33	35.7423	459000000	1	2.13383		459000000	18	18.2695	459000000	87	65.4349
460000000	106	90.7582	460000000	26	35.6125	460000000	3	2.12879		460000000	15	18.2049	460000000	80	65.2752
461000000	88	90.5104	461000000	34	35.4831	461000000	2	2.12379		461000000	18	18.1404	461000000	57	65.1162
462000000	98	90.2637	462000000	39	35.3542	462000000	2	2.11883		462000000	16	18.0762	462000000	74	64.9577
463000000	105	90.0182	463000000	39	35.2258	463000000	1	2.11392		463000000	23	18.0123	463000000	59	64.7998
464000000	90	89.7737	464000000	37	35.0979	464000000	1	2.10905		464000000	23	17.9486	464000000	66	64.6424
465000000	84	89.5304	465000000	28	34.9705	465000000	4	2.10422		465000000	12	17.8851	465000000	61	64.4857
466000000	97	89.2881	466000000	43	34.8436	466000000	4	2.09943		466000000	18	17.8219	466000000	62	64.3295
467000000	80	89.0469	467000000	37	34.7172	467000000	4	2.09468		467000000	23	17.7589	467000000	44	64.1738
468000000	108	88.8068	468000000	39	34.5913	468000000	3	2.08997		468000000	13	17.6962	468000000	58	64.0187
469000000	74	88.5678	469000000	39	34.4659	469000000	0	2.08531		469000000	24	17.6337	469000000	69	63.8642
470000000	103	88.3298	470000000	23	34.3409	470000000	1	2.08068		470000000	18	17.5715	470000000	49	63.7103
471000000	94	88.0929	471000000	27	34.2165	471000000	3	2.07609		471000000	10	17.5095	471000000	67	63.5568
472000000	86	87.857	472000000	34	34.0925	472000000	7	2.07155		472000000	16	17.4477	472000000	61	63.4039
473000000	87	87.6222	473000000	41	33.969	473000000	0	2.06704		473000000	20	17.3862	473000000	60	63.2516
474000000	92	87.3883	474000000	41	33.846	474000000	6	2.06257		474000000	18	17.3249	474000000	58	63.0998
475000000	77	87.1555	475000000	30	33.7234	475000000	6	2.05814		475000000	14	17.2639	475000000	62	62.9485
476000000	106	86.9237	476000000	32	33.6013	476000000	3	2.05375		476000000	11	17.203	476000000	71	62.7977
477000000	96	86.693	477000000	30	33.4797	477000000	3	2.04939		477000000	16	17.1425	477000000	65	62.6475
478000000	83	86.4632	478000000	36	33.3586	478000000	4	2.04508		478000000	16	17.0821	478000000	61	62.4978
479000000	91	86.2344	479000000	25	33.2379	479000000	1	2.0408		479000000	21	17.022	479000000	81	62.3486
480000000	72	86.0065	480000000	34	33.1177	480000000	9	2.03655		480000000	13	16.9621	480000000	58	62.1999
481000000	91	85.7797	481000000	27	32.998	481000000	6	2.03235		481000000	17	16.9025	481000000	70	62.0517
482000000	79	85.5538	482000000	24	32.8787	482000000	3	2.02818		482000000	13	16.843	482000000	61	61.904
483000000	87	85.3289	483000000	24	32.7598	483000000	6	2.02404		483000000	14	16.7839	483000000	60	61.7568
484000000	93	85.1049	484000000	25	32.6415	484000000	6	2.01994		484000000	13	16.7249	484000000	74	61.6101
485000000	95	84.8819	485000000	34	32.5235	485000000	4	2.01588		485000000	15	16.6661	485000000	74	61.4639
486000000	75	84.6598	486000000	30	32.4061	486000000	4	2.01185		486000000	12	16.6076	486000000	71	61.3182
487000000	85	84.4386	487000000	31	32.2891	487000000	8	2.00785		487000000	17	16.5494	487000000	47	61.173
488000000	88	84.2184	488000000	31	32.1725	488000000	6	2.00389		488000000	18	16.4913	488000000	50	61.0283
489000000	103	83.999	489000000	22	32.0564	489000000	1	1.99997		489000000	17	16.4335	489000000	62	60.884
490000000	93	83.7806	490000000	32	31.9407	490000000	2	1.99608		490000000	15	16.3758	490000000	71	60.7403
491000000	110	83.5631	491000000	37	31.8255	491000000	3	1.99222		491000000	30	16.3185	491000000	54	60.5969
492000000	88	83.3465	492000000	20	31.7107	492000000	7	1.98839		492000000	14	16.2613	492000000	71	60.4541
493000000	85	83.1308	493000000	26	31.5963	493000000	2	1.9846		493000000	12	16.2043	493000000	60	60.3118
494000000	94	82.9159	494000000	28	31.4824	494000000	7	1.98084		494000000	17	16.1476	494000000	73	60.1699
495000000	88	82.7019	495000000	27	31.3689	495000000	0	1.97711		495000000	21	16.0911	495000000	64	60.0284
496000000	91	82.4888	496000000	27	31.2559	496000000	3	1.97342		496000000	19	16.0348	496000000	58	59.8874
497000000	87	82.2766	497000000	20	31.1432	497000000	6	1.96975		497000000	30	15.9787	497000000	67	59.7469
498000000	97	82.0652	498000000	30	31.0311	498000000	4	1.96612		498000000	10	15.9229	498000000	61	59.6068
499000000	91	81.8547	499000000	38	30.9193	499000000	3	1.96252		499000000	24	15.8672	499000000	40	59.4672
500000000	96	81.645	500000000	23	30.808	500000000	3	1.95895		500000000	19	15.8118	500000000	73	59.328
501000000	105	81.4362	501000000	25	30.6971	501000000	4	1.95541		501000000	17	15.7566	501000000	53	59.1893
502000000	79	81.2282	502000000	19	30.5866	502000000	3	1.9519		502000000	17	15.7016	502000000	61	59.051
503000000	77	81.021	503000000	27	30.4765	503000000	7	1.94842		503000000	16	15.6468	503000000	63	58.9131
504000000	78	80.8146	504000000	35	30.3669	504000000	2	1.94497		504000000	16	15.5922	504000000	54	58.7757
505000000	100	80.6091	505000000	26	30.2576	505000000	2	1.94155		505000000	10	15.5378	505000000	60	58.6387
506000000	103	80.4043	506000000	23	30.1488	506000000	5	1.93816		506000000	18	15.4837	506000000	55	58.5022
507000000	75	80.2004	507000000	29	30.0404	507000000	3	1.9348		507000000	12	15.4297	507000000	69	58.366
508000000	91	79.9973	508000000	27	29.9324	508000000	2	1.93147		508000000	15	15.3759	508000000	49	58.2303
509000000	80	79.7949	509000000	32	29.8249	509000000	4	1.92817		509000000	13	15.3224	509000000	55	58.095
510000000	92	79.5934	510000000	31	29.7177	510000000	4	1.92489		510000000	13	15.2691	510000000	61	57.9602
511000000	83	79.3926	511000000	32	29.6109	511000000	1	1.92165		511000000	13	15.2159	511000000	72	57.8257
512000000	96	79.1926	512000000	32	29.5046	512000000	3	1.91843		512000000	17	15.163	512000000	59	57.6917
513000000	96	78.9934	513000000	31	29.3986	513000000	3	1.91524		513000000	15	15.1103	513000000	68	57.558
514000000	83	78.7949	514000000	19	29.2931	514000000	3	1.91207		514000000	22	15.0578	514000000	58	57.4248
515000000	71	78.5972	515000000	33	29.1879	515000000	2	1.90894		515000000	12	15.0055	515000000	74	57.292
516000000	82	78.4003	516000000	24	29.0832	516000000	2	1.90583		516000000	13	14.9534	516000000	56	57.1596
517000000	83	78.2041	517000000	34	28.9788	517000000	2	1.90274		517000000	8	14.9015	517000000	57	57.0276
518000000	81	78.0086	518000000	34	28.8749	518000000	4	1.89969		518000000	22	14.8497	518000000	57	56.896
519000000	78	77.8139	519000000	20	28.7713	519000000	2	1.89666		519000000	15	14.7982	519000000	44	56.7647
520000000	68	77.62	520000000	29	28.6681	520000000	2	1.89365		520000000	11	14.7469	520000000	58	56.6339
521000000	92	77.4267	521000000	36	28.5654	521000000	2	1.89068		521000000	20	14.6958	521000000	47	56.5035
522000000	81	77.2342	522000000	28	28.463	522000000	5	1.88772		522000000	9	14.6449	522000000	52	56.3735
523000000	69	77.0424	523000000	24	28.361	523000000	1	1.8848		523000000	19	14.5941	523000000	59	56.2438
524000000	83	76.8513	524000000	32	28.2594	524000000	5	1.88189		524000000	25	14.5436	524000000	66	56.1146
525000000	88	76.6609	525000000	23	28.1581	525000000	5	1.87902		525000000	9	14.4933	525000000	51	55.9857
526000000	89	76.4712	526000000	21	28.0573	526000000	4	1.87617		526000000	10	14.4431	526000000	53	55.8572
527000000	71	76.2822	527000000	30	27.9568	527000000	2	1.87334		527000000	12	14.3932	527000000	61	55.729
528000000	70	76.094	528000000	37	27.8567	528000000	1	1.87053		528000000	15	14.3434	528000000	63	55.6013
529000000	78	75.9064	529000000	18	27.757	529000000	3	1.86775		529000000	13	14.2939	529000000	58	55.4739
530000000	83	75.7195	530000000	25	27.6577	530000000	6	1.865		530000000	17	14.2445	530000000	51	55.3469
531000000	67	75.5333	531000000	34	27.5587	531000000	0	1.86227		531000000	9	14.1953	531000000	52	55.2203
532000000	75	75.3477	532000000	23	27.4601	532000000	5	1.85956		532000000	11	14.1463	532000000	67	55.094
533000000	77	75.1628	533000000	22	27.362	533000000	3	1.85688		533000000	16	14.0975	533000000	51	54.9682
534000000	79	74.9786	534000000	22	27.2641	534000000	4	1.85421		534000000	12	14.0489	534000000	56	54.8426
535000000	94	74.7951	535000000	26	27.1666	535000000	2	1.85157		535000000	13	14.0004	535000000	51	54.7175
536000000	79	74.6122	536000000	23	27.0695	536000000	3	1.84896		536000000	15	13.9522	536000000	39	54.5927
537000000	90	74.43	537000000	30	26.9728	537000000	3	1.84636		537000000	9	13.9041	537000000	49	54.4682
538000000	77	74.2484	538000000	15	26.8764	538000000	2	1.84379		538000000	11	13.8562	538000000	55	54.3441
539000000	68	74.0675	539000000	25	26.7804	539000000	2	1.84124		539000000	17	13.8086	539000000	50	54.2204
540000000	68	73.8872	540000000	27	26.6848	540000000	5	1.83872		540000000	12	13.761	540000000	59	54.097
541000000	87	73.7076	541000000	25	26.5895	541000000	2	1.83621		541000000	16	13.7137	541000000	56	53.974
542000000	84	73.5286	542000000	28	26.4946	542000000	3	1.83373		542000000	18	13.6666	542000000	55	53.8513
543000000	73	73.3502	543000000	16	26.4	543000000	1	1.83126		543000000	13	13.6196	543000000	54	53.7289
544000000	81	73.1724	544000000	24	26.3058	544000000	0	1.82882		544000000	19	13.5728	544000000	55	53.607
545000000	79	72.9953	545000000	28	26.212	545000000	2	1.8264		545000000	17	13.5262	545000000	54	53.4853
546000000	82	72.8188	546000000	18	26.1185	546000000	2	1.824		546000000	13	13.4798	546000000	41	53.364
547000000	69	72.6429	547000000	33	26.0253	547000000	3	1.82162		547000000	15	13.4336	547000000	54	53.243
548000000	67	72.4676	548000000	31	25.9325	548000000	5	1.81926		548000000	17	13.3875	548000000	34	53.1224
549000000	76	72.2929	549000000	23	25.8401	549000000	2	1.81693		549000000	13	13.3416	549000000	49	53.0021
550000000	64	72.1188	550000000	19	25.748	550000000	4	1.81461		550000000	20	13.2959	550000000	50	52.8822
551000000	75	71.9454	551000000	24	25.6562	551000000	1	1.81231		551000000	5	13.2504	551000000	49	52.7625
552000000	78	71.7725	552000000	25	25.5648	552000000	2	1.81003		552000000	12	13.205	552000000	62	52.6433
553000000	62	71.6002	553000000	30	25.4738	553000000	2	1.80777		553000000	18	13.1598	553000000	73	52.5243
554000000	87	71.4285	554000000	14	25.3831	554000000	1	1.80553		554000000	18	13.1148	554000000	61	52.4057
555000000	65	71.2574	555000000	15	25.2927	555000000	3	1.80331		555000000	15	13.07	555000000	46	52.2873
556000000	84	71.0868	556000000	27	25.2027	556000000	3	1.80111		556000000	19	13.0253	556000000	70	52.1694
557000000	61	70.9169	557000000	37	25.113	557000000	3	1.79893		557000000	18	12.9808	557000000	54	52.0517
558000000	74	70.7475	558000000	24	25.0236	558000000	1	1.79677		558000000	16	12.9365	558000000	54	51.9344
559000000	77	70.5787	559000000	18	24.9346	559000000	3	1.79462		559000000	15	12.8923	559000000	48	51.8173
560000000	65	70.4104	560000000	30	24.8459	560000000	3	1.79249		560000000	8	12.8483	560000000	74	51.7007
561000000	71	70.2428	561000000	22	24.7575	561000000	2	1.79039		561000000	19	12.8045	561000000	45	51.5843
562000000	66	70.0756	562000000	29	24.6695	562000000	5	1.7883		562000000	9	12.7609	562000000	59	51.4682
563000000	47	69.9091	563000000	29	24.5818	563000000	1	1.78622		563000000	15	12.7174	563000000	50	51.3525
564000000	58	69.743	564000000	14	24.4945	564000000	5	1.78417		564000000	12	12.6741	564000000	42	51.237
565000000	83	69.5776	565000000	23	24.4074	565000000	4	1.78213		565000000	14	12.631	565000000	47	51.1219
566000000	53	69.4127	566000000	23	24.3207	566000000	3	1.78011		566000000	16	12.588	566000000	36	51.0071
567000000	71	69.2483	567000000	20	24.2343	567000000	2	1.77811		567000000	16	12.5451	567000000	58	50.8926
568000000	73	69.0845	568000000	19	24.1483	568000000	1	1.77613		568000000	17	12.5025	568000000	41	50.7784
569000000	55	68.9212	569000000	21	24.0626	569000000	3	1.77416		569000000	16	12.46	569000000	45	50.6645
570000000	70	68.7584	570000000	25	23.9772	570000000	0	1.77221		570000000	14	12.4177	570000000	50	50.5509
571000000	64	68.5962	571000000	21	23.8921	571000000	5	1.77028		571000000	13	12.3755	571000000	45	50.4376
572000000	67	68.4345	572000000	23	23.8073	572000000	4	1.76836		572000000	14	12.3335	572000000	59	50.3246
573000000	72	68.2733	573000000	19	23.7229	573000000	4	1.76646		573000000	17	12.2917	573000000	48	50.2119
574000000	79	68.1126	574000000	26	23.6387	574000000	4	1.76457		574000000	15	12.25	574000000	46	50.0995
575000000	72	67.9525	575000000	24	23.5549	575000000	3	1.76271		575000000	16	12.2085	575000000	44	49.9875
576000000	67	67.7929	576000000	27	23.4714	576000000	3	1.76085		576000000	12	12.1672	576000000	53	49.8757
577000000	65	67.6338	577000000	23	23.3882	577000000	6	1.75902		577000000	12	12.126	577000000	74	49.7642
578000000	59	67.4752	578000000	23	23.3054	578000000	2	1.7572		578000000	22	12.0849	578000000	54	49.6529
579000000	49	67.3171	579000000	28	23.2228	579000000	2	1.75539		579000000	13	12.0441	579000000	39	49.542
580000000	70	67.1595	580000000	19	23.1405	580000000	3	1.7536		580000000	6	12.0033	580000000	40	49.4314
581000000	63	67.0024	581000000	16	23.0586	581000000	3	1.75183		581000000	9	11.9628	581000000	53	49.3211
582000000	57	66.8458	582000000	26	22.9769	582000000	3	1.75007		582000000	10	11.9223	582000000	35	49.211
583000000	72	66.6897	583000000	25	22.8956	583000000	2	1.74833		583000000	8	11.8821	583000000	41	49.1013
584000000	56	66.5341	584000000	20	22.8146	584000000	1	1.7466		584000000	17	11.842	584000000	51	48.9918
585000000	73	66.379	585000000	15	22.7339	585000000	4	1.74489		585000000	10	11.802	585000000	52	48.8826
586000000	62	66.2244	586000000	23	22.6534	586000000	2	1.74319		586000000	8	11.7622	586000000	42	48.7737
587000000	73	66.0702	587000000	20	22.5733	587000000	1	1.7415		587000000	12	11.7226	587000000	43	48.6651
588000000	62	65.9166	588000000	26	22.4935	588000000	1	1.73983		588000000	15	11.6831	588000000	48	48.5567
589000000	66	65.7634	589000000	20	22.414	589000000	3	1.73818		589000000	7	11.6438	589000000	55	48.4487
590000000	59	65.6107	590000000	20	22.3348	590000000	1	1.73654		590000000	14	11.6046	590000000	45	48.3409
591000000	54	65.4585	591000000	24	22.2559	591000000	4	1.73491		591000000	19	11.5656	591000000	51	48.2334
592000000	63	65.3067	592000000	14	22.1772	592000000	2	1.7333		592000000	11	11.5267	592000000	52	48.1261
593000000	50	65.1554	593000000	23	22.0989	593000000	1	1.7317		593000000	11	11.488	593000000	49	48.0192
594000000	69	65.0046	594000000	26	22.0209	594000000	2	1.73011		594000000	18	11.4494	594000000	45	47.9125
595000000	67	64.8542	595000000	19	21.9431	595000000	0	1.72854		595000000	16	11.4109	595000000	34	47.8061
596000000	43	64.7044	596000000	18	21.8657	596000000	1	1.72698		596000000	11	11.3727	596000000	44	47.7
597000000	64	64.5549	597000000	21	21.7885	597000000	2	1.72544		597000000	16	11.3345	597000000	49	47.5941
598000000	65	64.4059	598000000	17	21.7116	598000000	3	1.72391		598000000	8	11.2965	598000000	37	47.4885
599000000	56	64.2574	599000000	19	21.635	599000000	1	1.72239		599000000	12	11.2587	599000000	32	47.3832
600000000	76	64.1093	600000000	22	21.5587	600000000	0	1.72088		600000000	10	11.221	600000000	55	47.2781
601000000	72	63.9617	601000000	22	21.4827	601000000	1	1.71939		601000000	15	11.1834	601000000	44	47.1733
602000000	66	63.8145	602000000	16	21.407	602000000	2	1.71791		602000000	19	11.146	602000000	39	47.0688
603000000	82	63.6678	603000000	19	21.3316	603000000	1	1.71644		603000000	8	11.1087	603000000	49	46.9645
604000000	54	63.5215	604000000	17	21.2564	604000000	7	1.71499		604000000	12	11.0716	604000000	26	46.8605
605000000	60	63.3756	605000000	22	21.1815	605000000	3	1.71355		605000000	16	11.0346	605000000	45	46.7568
606000000	80	63.2302	606000000	19	21.1069	606000000	2	1.71212		606000000	10	10.9978	606000000	46	46.6533
607000000	56	63.0852	607000000	23	21.0326	607000000	3	1.7107		607000000	9	10.9611	607000000	31	46.5501
608000000	69	62.9407	608000000	20	20.9586	608000000	2	1.7093		608000000	15	10.9245	608000000	35	46.4471
609000000	70	62.7966	609000000	19	20.8848	609000000	3	1.7079		609000000	10	10.8881	609000000	45	46.3444
610000000	78	62.6529	610000000	21	20.8113	610000000	1	1.70652		610000000	16	10.8518	610000000	47	46.242
611000000	69	62.5096	611000000	15	20.7381	611000000	2	1.70515		611000000	9	10.8157	611000000	38	46.1398
612000000	65	62.3668	612000000	20	20.6652	612000000	3	1.7038		612000000	15	10.7797	612000000	46	46.0379
613000000	55	62.2243	613000000	25	20.5925	613000000	3	1.70245		613000000	10	10.7438	613000000	37	45.9362
614000000	64	62.0823	614000000	20	20.5201	614000000	2	1.70112		614000000	12	10.7081	614000000	37	45.8348
615000000	62	61.9408	615000000	29	20.448	615000000	4	1.6998		615000000	12	10.6725	615000000	49	45.7336
616000000	64	61.7996	616000000	25	20.3762	616000000	3	1.69848		616000000	11	10.6371	616000000	44	45.6327
617000000	71	61.6588	617000000	29	20.3046	617000000	7	1.69719		617000000	11	10.6017	617000000	44	45.532
618000000	51	61.5185	618000000	26	20.2333	618000000	2	1.6959		618000000	10	10.5666	618000000	59	45.4316
619000000	62	61.3785	619000000	15	20.1622	619000000	1	1.69462		619000000	11	10.5315	619000000	41	45.3314
620000000	52	61.239	620000000	20	20.0914	620000000	3	1.69335		620000000	12	10.4966	620000000	40	45.2315
621000000	60	61.0999	621000000	25	20.0209	621000000	0	1.6921		621000000	10	10.4618	621000000	43	45.1318
622000000	50	60.9612	622000000	20	19.9507	622000000	7	1.69085		622000000	8	10.4272	622000000	39	45.0324
623000000	65	60.8229	623000000	16	19.8807	623000000	2	1.68962		623000000	12	10.3927	623000000	41	44.9332
624000000	53	60.6849	624000000	12	19.811	624000000	5	1.68839		624000000	6	10.3583	624000000	55	44.8342
625000000	45	60.5474	625000000	19	19.7415	625000000	1	1.68718		625000000	10	10.3241	625000000	28	44.7356
626000000	59	60.4103	626000000	18	19.6723	626000000	0	1.68598		626000000	12	10.29	626000000	52	44.6371
627000000	57	60.2736	627000000	14	19.6034	627000000	2	1.68479		627000000	10	10.256	627000000	37	44.5389
628000000	52	60.1372	628000000	27	19.5347	628000000	2	1.6836		628000000	16	10.2221	628000000	53	44.4409
629000000	64	60.0013	629000000	21	19.4663	629000000	2	1.68243		629000000	7	10.1884	629000000	46	44.3432
630000000	60	59.8657	630000000	23	19.3981	630000000	2	1.68127		630000000	11	10.1548	630000000	51	44.2457
631000000	58	59.7305	631000000	20	19.3302	631000000	1	1.68012		631000000	14	10.1214	631000000	43	44.1484
632000000	66	59.5957	632000000	22	19.2625	632000000	4	1.67898		632000000	10	10.088	632000000	39	44.0514
633000000	59	59.4613	633000000	21	19.1951	633000000	0	1.67785		633000000	14	10.0548	633000000	47	43.9546
634000000	83	59.3273	634000000	26	19.1279	634000000	3	1.67672		634000000	8	10.0218	634000000	43	43.8581
635000000	71	59.1936	635000000	22	19.061	635000000	4	1.67561		635000000	9	9.98882	635000000	54	43.7617
636000000	67	59.0603	636000000	27	18.9944	636000000	3	1.67451		636000000	9	9.95599	636000000	41	43.6657
637000000	65	58.9274	637000000	26	18.928	637000000	2	1.67341		637000000	9	9.9233	637000000	41	43.5698
638000000	62	58.7949	638000000	22	18.8618	638000000	1	1.67233		638000000	7	9.89073	638000000	42	43.4742
639000000	57	58.6628	639000000	22	18.7959	639000000	3	1.67125		639000000	12	9.85829	639000000	39	43.3788
640000000	57	58.531	640000000	13	18.7302	640000000	1	1.67019		640000000	13	9.82597	640000000	42	43.2837
641000000	69	58.3995	641000000	20	18.6648	641000000	1	1.66913		641000000	7	9.79377	641000000	37	43.1887
642000000	45	58.2685	642000000	15	18.5997	642000000	2	1.66809		642000000	15	9.7617	642000000	37	43.0941
643000000	54	58.1378	643000000	15	18.5347	643000000	2	1.66705		643000000	6	9.72975	643000000	39	42.9996
644000000	63	58.0075	644000000	18	18.47	644000000	2	1.66602		644000000	10	9.69793	644000000	41	42.9053
645000000	55	57.8775	645000000	26	18.4056	645000000	2	1.665		645000000	11	9.66622	645000000	34	42.8113
646000000	75	57.7479	646000000	17	18.3414	646000000	3	1.66398		646000000	15	9.63464	646000000	43	42.7176
647000000	55	57.6187	647000000	22	18.2774	647000000	3	1.66298		647000000	10	9.60318	647000000	30	42.624
648000000	64	57.4898	648000000	18	18.2137	648000000	5	1.66199		648000000	13	9.57184	648000000	34	42.5307
649000000	57	57.3612	649000000	17	18.1502	649000000	1	1.661		649000000	10	9.54062	649000000	36	42.4376
650000000	68	57.233	650000000	23	18.087	650000000	2	1.66002		650000000	8	9.50953	650000000	42	42.3447
651000000	61	57.1052	651000000	11	18.024	651000000	3	1.65905		651000000	11	9.47855	651000000	39	42.252
652000000	58	56.9777	652000000	10	17.9612	652000000	2	1.65809		652000000	10	9.44769	652000000	30	42.1596
653000000	57	56.8506	653000000	23	17.8986	653000000	3	1.65714		653000000	11	9.41695	653000000	35	42.0673
654000000	49	56.7238	654000000	20	17.8363	654000000	1	1.6562		654000000	8	9.38632	654000000	35	41.9753
655000000	57	56.5973	655000000	17	17.7743	655000000	2	1.65526		655000000	10	9.35582	655000000	35	41.8835
656000000	51	56.4712	656000000	21	17.7124	656000000	3	1.65433		656000000	11	9.32543	656000000	28	41.792
657000000	58	56.3455	657000000	24	17.6508	657000000	5	1.65341		657000000	9	9.29516	657000000	54	41.7006
658000000	48	56.2201	658000000	19	17.5894	658000000	4	1.6525		658000000	20	9.265	658000000	34	41.6095
659000000	53	56.095	659000000	16	17.5283	659000000	2	1.6516		659000000	11	9.23496	659000000	51	41.5186
660000000	55	55.9703	660000000	27	17.4674	660000000	0	1.6507		660000000	10	9.20504	660000000	42	41.4279
661000000	49	55.8459	661000000	12	17.4067	661000000	1	1.64981		661000000	6	9.17523	661000000	37	41.3374
662000000	40	55.7218	662000000	16	17.3462	662000000	4	1.64893		662000000	17	9.14554	662000000	42	41.2472
663000000	58	55.5981	663000000	12	17.286	663000000	4	1.64806		663000000	10	9.11596	663000000	38	41.1571
664000000	53	55.4747	664000000	10	17.226	664000000	3	1.64719		664000000	7	9.08649	664000000	35	41.0673
665000000	56	55.3516	665000000	19	17.1662	665000000	1	1.64633		665000000	4	9.05714	665000000	32	40.9776
666000000	41	55.2289	666000000	14	17.1066	666000000	6	1.64548		666000000	14	9.0279	666000000	42	40.8882
667000000	55	55.1064	667000000	11	17.0473	667000000	2	1.64464		667000000	11	8.99877	667000000	39	40.799
668000000	55	54.9843	668000000	23	16.9882	668000000	4	1.6438		668000000	7	8.96976	668000000	45	40.71
669000000	42	54.8626	669000000	11	16.9292	669000000	1	1.64297		669000000	10	8.94085	669000000	38	40.6213
670000000	50	54.7411	670000000	18	16.8706	670000000	2	1.64215		670000000	6	8.91206	670000000	43	40.5327
671000000	51	54.62	671000000	12	16.8121	671000000	8	1.64133		671000000	10	8.88338	671000000	43	40.4443
672000000	57	54.4992	672000000	36	16.7539	672000000	4	1.64052		672000000	6	8.8548	672000000	37	40.3562
673000000	64	54.3787	673000000	18	16.6958	673000000	4	1.63972		673000000	7	8.82634	673000000	37	40.2682
674000000	72	54.2586	674000000	14	16.638	674000000	4	1.63893		674000000	4	8.79799	674000000	32	40.1805
675000000	56	54.1387	675000000	18	16.5804	675000000	2	1.63814		675000000	7	8.76974	675000000	43	40.093
676000000	43	54.0192	676000000	16	16.5231	676000000	2	1.63736		676000000	3	8.74161	676000000	34	40.0056
677000000	55	53.9	677000000	21	16.4659	677000000	4	1.63659		677000000	6	8.71358	677000000	38	39.9185
678000000	31	53.7811	678000000	19	16.409	678000000	3	1.63582		678000000	8	8.68566	678000000	45	39.8316
679000000	52	53.6625	679000000	27	16.3522	679000000	1	1.63506		679000000	10	8.65785	679000000	37	39.7449
680000000	67	53.5442	680000000	22	16.2957	680000000	4	1.6343		680000000	11	8.63015	680000000	27	39.6583
681000000	63	53.4263	681000000	17	16.2394	681000000	1	1.63355		681000000	9	8.60255	681000000	32	39.572
682000000	55	53.3086	682000000	12	16.1833	682000000	0	1.63281		682000000	12	8.57505	682000000	35	39.4859
683000000	58	53.1913	683000000	21	16.1274	683000000	2	1.63208		683000000	9	8.54767	683000000	45	39.4
684000000	62	53.0742	684000000	18	16.0717	684000000	3	1.63135		684000000	11	8.52039	684000000	41	39.3143
685000000	69	52.9575	685000000	18	16.0162	685000000	2	1.63063		685000000	11	8.49321	685000000	34	39.2288
686000000	57	52.841	686000000	20	15.961	686000000	3	1.62991		686000000	11	8.46614	686000000	33	39.1435
687000000	59	52.7249	687000000	17	15.9059	687000000	0	1.6292		687000000	13	8.43917	687000000	40	39.0584
688000000	35	52.6091	688000000	17	15.8511	688000000	4	1.6285		688000000	9	8.4123	688000000	30	38.9735
689000000	71	52.4935	689000000	18	15.7964	689000000	3	1.6278		689000000	8	8.38554	689000000	44	38.8888
690000000	62	52.3783	690000000	14	15.742	690000000	2	1.62711		690000000	6	8.35888	690000000	30	38.8043
691000000	50	52.2633	691000000	26	15.6877	691000000	4	1.62642		691000000	8	8.33233	691000000	38	38.7199
692000000	50	52.1487	692000000	18	15.6337	692000000	2	1.62574		692000000	11	8.30587	692000000	37	38.6358
693000000	56	52.0343	693000000	13	15.5799	693000000	2	1.62507		693000000	10	8.27952	693000000	34	38.5519
694000000	53	51.9203	694000000	24	15.5262	694000000	2	1.6244		694000000	9	8.25327	694000000	30	38.4682
695000000	45	51.8065	695000000	9	15.4728	695000000	5	1.62373		695000000	7	8.22712	695000000	46	38.3846
696000000	60	51.693	696000000	16	15.4196	696000000	2	1.62308		696000000	7	8.20107	696000000	32	38.3013
697000000	58	51.5799	697000000	15	15.3665	697000000	1	1.62243		697000000	3	8.17512	697000000	30	38.2182
698000000	62	51.467	698000000	24	15.3137	698000000	3	1.62178		698000000	8	8.14927	698000000	36	38.1352
699000000	53	51.3544	699000000	10	15.2611	699000000	2	1.62114		699000000	5	8.12352	699000000	31	38.0524
700000000	48	51.242	700000000	10	15.2086	700000000	1	1.62051		700000000	8	8.09787	700000000	34	37.9699
701000000	45	51.13	701000000	17	15.1564	701000000	1	1.61988		701000000	7	8.07232	701000000	33	37.8875
702000000	48	51.0183	702000000	14	15.1043	702000000	1	1.61925		702000000	15	8.04687	702000000	34	37.8053
703000000	58	50.9068	703000000	15	15.0525	703000000	3	1.61863		703000000	16	8.02151	703000000	57	37.7233
704000000	47	50.7956	704000000	28	15.0008	704000000	0	1.61802		704000000	13	7.99625	704000000	36	37.6415
705000000	47	50.6847	705000000	15	14.9493	705000000	2	1.61741		705000000	6	7.97109	705000000	47	37.5598
706000000	60	50.5741	706000000	12	14.8981	706000000	3	1.61681		706000000	17	7.94602	706000000	37	37.4784
707000000	44	50.4637	707000000	11	14.847	707000000	1	1.61621		707000000	13	7.92105	707000000	39	37.3972
708000000	42	50.3537	708000000	18	14.7961	708000000	1	1.61562		708000000	12	7.89618	708000000	33	37.3161
709000000	47	50.2439	709000000	12	14.7454	709000000	0	1.61503		709000000	9	7.8714	709000000	40	37.2352
710000000	43	50.1344	710000000	9	14.6949	710000000	3	1.61445		710000000	6	7.84672	710000000	50	37.1546
711000000	41	50.0251	711000000	12	14.6445	711000000	2	1.61387		711000000	10	7.82213	711000000	34	37.074
712000000	54	49.9162	712000000	20	14.5944	712000000	4	1.6133		712000000	8	7.79764	712000000	34	36.9937
713000000	47	49.8075	713000000	11	14.5444	713000000	1	1.61273		713000000	11	7.77324	713000000	36	36.9136
714000000	40	49.6991	714000000	19	14.4947	714000000	6	1.61217		714000000	6	7.74894	714000000	37	36.8337
715000000	37	49.5909	715000000	15	14.4451	715000000	2	1.61161		715000000	9	7.72473	715000000	43	36.7539
716000000	46	49.483	716000000	15	14.3957	716000000	3	1.61106		716000000	6	7.70061	716000000	32	36.6743
717000000	38	49.3754	717000000	14	14.3465	717000000	1	1.61051		717000000	13	7.67658	717000000	43	36.5949
718000000	43	49.2681	718000000	12	14.2975	718000000	2	1.60997		718000000	13	7.65265	718000000	24	36.5157
719000000	48	49.161	719000000	11	14.2486	719000000	0	1.60943		719000000	6	7.62881	719000000	39	36.4367
720000000	46	49.0542	720000000	18	14.2	720000000	3	1.6089		720000000	11	7.60506	720000000	32	36.3578
721000000	40	48.9477	721000000	13	14.1515	721000000	0	1.60837		721000000	6	7.5814	721000000	37	36.2792
722000000	40	48.8414	722000000	20	14.1032	722000000	0	1.60784		722000000	8	7.55783	722000000	40	36.2007
723000000	48	48.7354	723000000	17	14.0551	723000000	2	1.60732		723000000	8	7.53435	723000000	41	36.1224
724000000	36	48.6297	724000000	14	14.0072	724000000	0	1.60681		724000000	6	7.51097	724000000	32	36.0442
725000000	39	48.5242	725000000	16	13.9594	725000000	2	1.6063		725000000	14	7.48767	725000000	27	35.9663
726000000	48	48.419	726000000	16	13.9118	726000000	5	1.60579		726000000	11	7.46446	726000000	44	35.8885
727000000	49	48.314	727000000	16	13.8644	727000000	0	1.60529		727000000	13	7.44135	727000000	30	35.8109
728000000	54	48.2093	728000000	18	13.8172	728000000	1	1.60479		728000000	12	7.41832	728000000	33	35.7335
729000000	48	48.1048	729000000	13	13.7702	729000000	4	1.60429		729000000	7	7.39538	729000000	35	35.6562
730000000	48	48.0007	730000000	27	13.7233	730000000	1	1.6038		730000000	9	7.37252	730000000	40	35.5792
731000000	30	47.8967	731000000	15	13.6766	731000000	1	1.60332		731000000	9	7.34976	731000000	31	35.5023
732000000	44	47.793	732000000	18	13.6301	732000000	3	1.60284		732000000	10	7.32708	732000000	40	35.4256
733000000	36	47.6896	733000000	13	13.5838	733000000	3	1.60236		733000000	15	7.30449	733000000	45	35.349
734000000	54	47.5864	734000000	23	13.5376	734000000	2	1.60189		734000000	6	7.28199	734000000	36	35.2727
735000000	50	47.4835	735000000	13	13.4916	735000000	4	1.60142		735000000	5	7.25957	735000000	37	35.1965
736000000	51	47.3809	736000000	19	13.4458	736000000	5	1.60095		736000000	10	7.23724	736000000	28	35.1205
737000000	42	47.2784	737000000	23	13.4001	737000000	2	1.60049		737000000	9	7.215	737000000	44	35.0446
738000000	50	47.1763	738000000	10	13.3546	738000000	2	1.60003		738000000	8	7.19284	738000000	32	34.969
739000000	31	47.0744	739000000	18	13.3093	739000000	4	1.59958		739000000	10	7.17076	739000000	21	34.8935
740000000	39	46.9727	740000000	12	13.2641	740000000	3	1.59913		740000000	9	7.14878	740000000	31	34.8182
741000000	38	46.8713	741000000	10	13.2192	741000000	2	1.59869		741000000	6	7.12687	741000000	41	34.743
742000000	46	46.7701	742000000	9	13.1744	742000000	1	1.59824		742000000	6	7.10505	742000000	28	34.668
743000000	46	46.6692	743000000	20	13.1297	743000000	2	1.59781		743000000	9	7.08331	743000000	32	34.5932
744000000	44	46.5685	744000000	12	13.0852	744000000	3	1.59737		744000000	9	7.06166	744000000	24	34.5186
745000000	36	46.468	745000000	21	13.0409	745000000	1	1.59694		745000000	9	7.04009	745000000	27	34.4441
746000000	46	46.3678	746000000	13	12.9968	746000000	0	1.59652		746000000	7	7.01861	746000000	31	34.3698
747000000	45	46.2679	747000000	21	12.9528	747000000	5	1.59609		747000000	11	6.9972	747000000	32	34.2957
748000000	52	46.1682	748000000	10	12.909	748000000	5	1.59567		748000000	9	6.97588	748000000	32	34.2217
749000000	49	46.0687	749000000	12	12.8653	749000000	5	1.59526		749000000	8	6.95464	749000000	28	34.1479
750000000	55	45.9695	750000000	18	12.8218	750000000	3	1.59485		750000000	6	6.93348	750000000	27	34.0742
751000000	50	45.8705	751000000	13	12.7785	751000000	0	1.59444		751000000	5	6.9124	751000000	23	34.0008
752000000	44	45.7717	752000000	18	12.7354	752000000	7	1.59403		752000000	10	6.89141	752000000	38	33.9275
753000000	49	45.6732	753000000	15	12.6924	753000000	2	1.59363		753000000	14	6.87049	753000000	36	33.8544
754000000	40	45.5749	754000000	20	12.6495	754000000	3	1.59323		754000000	9	6.84966	754000000	40	33.7814
755000000	33	45.4769	755000000	16	12.6068	755000000	2	1.59284		755000000	8	6.8289	755000000	35	33.7086
756000000	42	45.3791	756000000	20	12.5643	756000000	7	1.59245		756000000	9	6.80823	756000000	22	33.636
757000000	45	45.2815	757000000	12	12.522	757000000	3	1.59206		757000000	6	6.78763	757000000	27	33.5635
758000000	33	45.1842	758000000	8	12.4798	758000000	3	1.59167		758000000	7	6.76712	758000000	30	33.4912
759000000	32	45.0871	759000000	17	12.4377	759000000	6	1.59129		759000000	10	6.74668	759000000	24	33.419
760000000	44	44.9902	760000000	18	12.3958	760000000	4	1.59091		760000000	10	6.72632	760000000	33	33.3471
761000000	53	44.8935	761000000	15	12.3541	761000000	1	1.59054		761000000	9	6.70604	761000000	27	33.2752
762000000	47	44.7971	762000000	14	12.3125	762000000	3	1.59017		762000000	8	6.68584	762000000	30	33.2036
763000000	39	44.7009	763000000	11	12.2711	763000000	5	1.5898		763000000	9	6.66571	763000000	29	33.1321
764000000	37	44.605	764000000	15	12.2298	764000000	1	1.58943		764000000	12	6.64566	764000000	22	33.0608
765000000	45	44.5093	765000000	13	12.1887	765000000	2	1.58907		765000000	10	6.62569	765000000	33	32.9896
766000000	49	44.4138	766000000	10	12.1478	766000000	2	1.58871		766000000	6	6.6058	766000000	32	32.9186
767000000	41	44.3185	767000000	16	12.1069	767000000	1	1.58836		767000000	4	6.58598	767000000	30	32.8477
768000000	51	44.2235	768000000	9	12.0663	768000000	2	1.588		768000000	7	6.56624	768000000	26	32.7771
769000000	46	44.1287	769000000	12	12.0258	769000000	0	1.58765		769000000	5	6.54657	769000000	45	32.7065
770000000	34	44.0341	770000000	14	11.9855	770000000	2	1.58731		770000000	13	6.52698	770000000	43	32.6362
771000000	37	43.9397	771000000	20	11.9452	771000000	2	1.58696		771000000	8	6.50747	771000000	41	32.5659
772000000	49	43.8456	772000000	12	11.9052	772000000	4	1.58662		772000000	13	6.48803	772000000	39	32.4959
773000000	38	43.7516	773000000	11	11.8653	773000000	3	1.58629		773000000	6	6.46867	773000000	36	32.426
774000000	39	43.6579	774000000	15	11.8255	774000000	3	1.58595		774000000	10	6.44938	774000000	37	32.3563
775000000	39	43.5645	775000000	8	11.7859	775000000	2	1.58562		775000000	2	6.43016	775000000	27	32.2867
776000000	39	43.4712	776000000	16	11.7465	776000000	2	1.58529		776000000	7	6.41102	776000000	28	32.2173
777000000	38	43.3782	777000000	17	11.7072	777000000	1	1.58496		777000000	11	6.39195	777000000	43	32.148
778000000	42	43.2854	778000000	17	11.668	778000000	4	1.58464		778000000	7	6.37295	778000000	37	32.0789
779000000	37	43.1928	779000000	11	11.629	779000000	6	1.58432		779000000	11	6.35403	779000000	28	32.0099
780000000	37	43.1004	780000000	9	11.5901	780000000	1	1.584		780000000	8	6.33518	780000000	23	31.9411
781000000	47	43.0082	781000000	18	11.5514	781000000	3	1.58369		781000000	11	6.3164	781000000	31	31.8725
782000000	47	42.9163	782000000	11	11.5129	782000000	2	1.58337		782000000	11	6.2977	782000000	37	31.804
783000000	48	42.8246	783000000	15	11.4744	783000000	2	1.58306		783000000	2	6.27907	783000000	34	31.7357
784000000	40	42.733	784000000	10	11.4361	784000000	0	1.58276		784000000	8	6.2605	784000000	26	31.6675
785000000	38	42.6418	785000000	17	11.398	785000000	1	1.58245		785000000	10	6.24201	785000000	29	31.5995
786000000	46	42.5507	786000000	7	11.36	786000000	2	1.58215		786000000	9	6.2236	786000000	28	31.5316
787000000	31	42.4598	787000000	17	11.3221	787000000	3	1.58185		787000000	9	6.20525	787000000	33	31.4639
788000000	31	42.3691	788000000	18	11.2844	788000000	4	1.58155		788000000	10	6.18697	788000000	24	31.3963
789000000	35	42.2787	789000000	16	11.2468	789000000	2	1.58126		789000000	7	6.16876	789000000	35	31.3289
790000000	43	42.1885	790000000	13	11.2094	790000000	4	1.58097		790000000	4	6.15062	790000000	30	31.2616
791000000	27	42.0984	791000000	12	11.1721	791000000	1	1.58068		791000000	9	6.13256	791000000	26	31.1945
792000000	36	42.0086	792000000	15	11.1349	792000000	2	1.58039		792000000	6	6.11456	792000000	28	31.1275
793000000	39	41.919	793000000	7	11.0979	793000000	3	1.58011		793000000	8	6.09663	793000000	30	31.0607
794000000	47	41.8296	794000000	16	11.061	794000000	1	1.57982		794000000	7	6.07877	794000000	32	30.994
795000000	38	41.7405	795000000	9	11.0243	795000000	0	1.57954		795000000	4	6.06098	795000000	35	30.9275
796000000	43	41.6515	796000000	17	10.9877	796000000	1	1.57927		796000000	8	6.04325	796000000	32	30.8611
797000000	47	41.5627	797000000	14	10.9512	797000000	2	1.57899		797000000	6	6.0256	797000000	29	30.7949
798000000	51	41.4742	798000000	12	10.9149	798000000	1	1.57872		798000000	10	6.00801	798000000	31	30.7289
799000000	33	41.3858	799000000	10	10.8787	799000000	1	1.57845		799000000	4	5.99049	799000000	27	30.6629
800000000	51	41.2976	800000000	10	10.8426	800000000	1	1.57818		800000000	6	5.97304	800000000	31	30.5972
801000000	39	41.2097	801000000	14	10.8067	801000000	1	1.57792		801000000	13	5.95565	801000000	38	30.5315
802000000	45	41.122	802000000	12	10.7709	802000000	1	1.57765		802000000	7	5.93834	802000000	39	30.4661
803000000	43	41.0344	803000000	15	10.7352	803000000	4	1.57739		803000000	10	5.92108	803000000	19	30.4007
804000000	40	40.9471	804000000	8	10.6997	804000000	1	1.57714		804000000	9	5.9039	804000000	25	30.3356
805000000	45	40.86	805000000	14	10.6643	805000000	1	1.57688		805000000	14	5.88678	805000000	30	30.2705
806000000	34	40.773	806000000	7	10.629	806000000	1	1.57663		806000000	10	5.86972	806000000	31	30.2056
807000000	30	40.6863	807000000	9	10.5939	807000000	1	1.57637		807000000	8	5.85274	807000000	31	30.1409
808000000	34	40.5998	808000000	9	10.5589	808000000	6	1.57612		808000000	10	5.83581	808000000	30	30.0763
809000000	40	40.5134	809000000	11	10.524	809000000	1	1.57588		809000000	11	5.81896	809000000	29	30.0118
810000000	37	40.4273	810000000	7	10.4893	810000000	2	1.57563		810000000	10	5.80216	810000000	30	29.9475
811000000	37	40.3414	811000000	14	10.4547	811000000	1	1.57539		811000000	8	5.78543	811000000	29	29.8833
812000000	37	40.2557	812000000	12	10.4202	812000000	3	1.57515		812000000	8	5.76877	812000000	28	29.8193
813000000	36	40.1701	813000000	15	10.3859	813000000	1	1.57491		813000000	10	5.75217	813000000	22	29.7554
814000000	34	40.0848	814000000	9	10.3516	814000000	2	1.57467		814000000	7	5.73563	814000000	30	29.6917
815000000	48	39.9997	815000000	10	10.3175	815000000	0	1.57443		815000000	7	5.71916	815000000	23	29.6281
816000000	38	39.9147	816000000	13	10.2836	816000000	4	1.5742		816000000	5	5.70275	816000000	26	29.5646
817000000	41	39.83	817000000	13	10.2497	817000000	1	1.57397		817000000	7	5.68641	817000000	25	29.5013
818000000	37	39.7454	818000000	10	10.216	818000000	1	1.57374		818000000	11	5.67012	818000000	34	29.4382
819000000	41	39.6611	819000000	5	10.1824	819000000	2	1.57351		819000000	6	5.6539	819000000	31	29.3751
820000000	37	39.5769	820000000	6	10.149	820000000	6	1.57329		820000000	7	5.63774	820000000	21	29.3122
821000000	51	39.4929	821000000	12	10.1156	821000000	4	1.57307		821000000	6	5.62165	821000000	22	29.2495
822000000	39	39.4091	822000000	12	10.0824	822000000	7	1.57284		822000000	11	5.60561	822000000	25	29.1869
823000000	46	39.3256	823000000	14	10.0493	823000000	2	1.57263		823000000	12	5.58964	823000000	28	29.1244
824000000	30	39.2422	824000000	9	10.0164	824000000	1	1.57241		824000000	2	5.57373	824000000	15	29.0621
825000000	51	39.159	825000000	6	9.98353	825000000	2	1.57219		825000000	7	5.55788	825000000	33	28.9999
826000000	33	39.0759	826000000	10	9.95082	826000000	4	1.57198		826000000	10	5.54209	826000000	23	28.9379
827000000	41	38.9931	827000000	14	9.91822	827000000	2	1.57177		827000000	5	5.52636	827000000	35	28.8759
828000000	39	38.9105	828000000	7	9.88574	828000000	1	1.57156		828000000	8	5.51069	828000000	34	28.8142
829000000	27	38.8281	829000000	10	9.85339	829000000	1	1.57135		829000000	5	5.49508	829000000	25	28.7525
830000000	32	38.7458	830000000	9	9.82116	830000000	2	1.57114		830000000	10	5.47953	830000000	26	28.691
831000000	31	38.6637	831000000	13	9.78905	831000000	0	1.57094		831000000	12	5.46405	831000000	31	28.6297
832000000	38	38.5819	832000000	7	9.75706	832000000	3	1.57073		832000000	12	5.44862	832000000	21	28.5684
833000000	43	38.5002	833000000	12	9.72518	833000000	7	1.57053		833000000	9	5.43325	833000000	37	28.5074
834000000	33	38.4187	834000000	13	9.69343	834000000	1	1.57033		834000000	4	5.41794	834000000	29	28.4464
835000000	29	38.3374	835000000	8	9.6618	835000000	1	1.57013		835000000	6	5.40269	835000000	32	28.3856
836000000	35	38.2562	836000000	11	9.63028	836000000	4	1.56994		836000000	6	5.38749	836000000	31	28.3249
837000000	44	38.1753	837000000	12	9.59888	837000000	0	1.56974		837000000	6	5.37236	837000000	31	28.2644
838000000	53	38.0945	838000000	9	9.5676	838000000	3	1.56955		838000000	8	5.35728	838000000	24	28.204
839000000	31	38.0139	839000000	14	9.53644	839000000	1	1.56936		839000000	7	5.34226	839000000	29	28.1437
840000000	29	37.9335	840000000	10	9.50539	840000000	2	1.56917		840000000	3	5.3273	840000000	23	28.0836
841000000	46	37.8533	841000000	11	9.47446	841000000	3	1.56898		841000000	4	5.3124	841000000	27	28.0236
842000000	33	37.7733	842000000	18	9.44364	842000000	5	1.5688		842000000	8	5.29755	842000000	37	27.9637
843000000	35	37.6934	843000000	12	9.41294	843000000	5	1.56861		843000000	5	5.28277	843000000	22	27.9039
844000000	39	37.6138	844000000	12	9.38235	844000000	3	1.56843		844000000	1	5.26803	844000000	27	27.8443
845000000	43	37.5343	845000000	15	9.35188	845000000	5	1.56825		845000000	7	5.25336	845000000	25	27.7849
846000000	25	37.455	846000000	10	9.32152	846000000	0	1.56807		846000000	15	5.23874	846000000	31	27.7255
847000000	37	37.3758	847000000	12	9.29128	847000000	4	1.56789		847000000	12	5.22418	847000000	33	27.6663
848000000	49	37.2969	848000000	12	9.26115	848000000	1	1.56771		848000000	6	5.20967	848000000	22	27.6073
849000000	35	37.2181	849000000	9	9.23113	849000000	2	1.56754		849000000	7	5.19522	849000000	24	27.5483
850000000	24	37.1395	850000000	6	9.20122	850000000	9	1.56736		850000000	6	5.18082	850000000	31	27.4895
851000000	30	37.0611	851000000	7	9.17142	851000000	4	1.56719		851000000	9	5.16648	851000000	29	27.4308
852000000	39	36.9829	852000000	18	9.14174	852000000	4	1.56702		852000000	10	5.1522	852000000	22	27.3723
853000000	36	36.9049	853000000	7	9.11217	853000000	2	1.56685		853000000	7	5.13797	853000000	13	27.3139
854000000	38	36.827	854000000	14	9.08271	854000000	3	1.56668		854000000	9	5.12379	854000000	24	27.2556
855000000	40	36.7493	855000000	11	9.05335	855000000	2	1.56652		855000000	7	5.10967	855000000	29	27.1974
856000000	37	36.6718	856000000	8	9.02411	856000000	1	1.56635		856000000	5	5.0956	856000000	38	27.1394
857000000	42	36.5944	857000000	6	8.99498	857000000	3	1.56619		857000000	5	5.08159	857000000	24	27.0815
858000000	34	36.5172	858000000	10	8.96595	858000000	3	1.56603		858000000	5	5.06763	858000000	21	27.0237
859000000	23	36.4402	859000000	8	8.93704	859000000	3	1.56587		859000000	6	5.05373	859000000	26	26.9661
860000000	28	36.3634	860000000	10	8.90823	860000000	1	1.56571		860000000	7	5.03988	860000000	30	26.9086
861000000	38	36.2867	861000000	9	8.87953	861000000	1	1.56555		861000000	9	5.02608	861000000	26	26.8512
862000000	36	36.2103	862000000	15	8.85093	862000000	4	1.56539		862000000	5	5.01233	862000000	18	26.7939
863000000	37	36.1339	863000000	8	8.82245	863000000	3	1.56524		863000000	9	4.99864	863000000	21	26.7368
864000000	40	36.0578	864000000	11	8.79407	864000000	3	1.56508		864000000	7	4.985	864000000	26	26.6798
865000000	40	35.9818	865000000	7	8.76579	865000000	2	1.56493		865000000	4	4.97141	865000000	19	26.6229
866000000	37	35.906	866000000	11	8.73763	866000000	3	1.56478		866000000	2	4.95788	866000000	28	26.5662
867000000	34	35.8304	867000000	11	8.70956	867000000	3	1.56463		867000000	7	4.9444	867000000	36	26.5095
868000000	26	35.755	868000000	10	8.6816	868000000	1	1.56448		868000000	2	4.93096	868000000	23	26.453
869000000	34	35.6797	869000000	9	8.65375	869000000	0	1.56433		869000000	8	4.91758	869000000	25	26.3967
870000000	40	35.6046	870000000	8	8.626	870000000	0	1.56419		870000000	3	4.90426	870000000	28	26.3404
871000000	37	35.5296	871000000	11	8.59836	871000000	2	1.56404		871000000	10	4.89098	871000000	19	26.2843
872000000	37	35.4549	872000000	14	8.57081	872000000	0	1.5639		872000000	8	4.87775	872000000	29	26.2283
873000000	27	35.3802	873000000	19	8.54337	873000000	5	1.56375		873000000	11	4.86458	873000000	32	26.1724
874000000	33	35.3058	874000000	6	8.51604	874000000	2	1.56361		874000000	5	4.85145	874000000	29	26.1167
875000000	36	35.2315	875000000	5	8.4888	875000000	4	1.56347		875000000	4	4.83838	875000000	20	26.0611
876000000	40	35.1574	876000000	9	8.46167	876000000	1	1.56333		876000000	5	4.82536	876000000	28	26.0055
877000000	32	35.0835	877000000	11	8.43464	877000000	4	1.5632		877000000	9	4.81238	877000000	21	25.9502
878000000	34	35.0097	878000000	12	8.40771	878000000	2	1.56306		878000000	6	4.79946	878000000	15	25.8949
879000000	31	34.9361	879000000	12	8.38087	879000000	0	1.56293		879000000	6	4.78658	879000000	21	25.8398
880000000	23	34.8627	880000000	5	8.35415	880000000	1	1.56279		880000000	7	4.77376	880000000	19	25.7848
881000000	38	34.7894	881000000	6	8.32751	881000000	2	1.56266		881000000	12	4.76098	881000000	22	25.7299
882000000	39	34.7163	882000000	10	8.30098	882000000	0	1.56253		882000000	2	4.74826	882000000	21	25.6751
883000000	31	34.6433	883000000	11	8.27455	883000000	0	1.5624		883000000	3	4.73558	883000000	25	25.6205
884000000	32	34.5705	884000000	11	8.24822	884000000	3	1.56227		884000000	10	4.72295	884000000	35	25.566
885000000	35	34.4979	885000000	10	8.22199	885000000	3	1.56214		885000000	6	4.71037	885000000	20	25.5116
886000000	34	34.4254	886000000	10	8.19585	886000000	3	1.56201		886000000	7	4.69784	886000000	22	25.4573
887000000	26	34.3531	887000000	10	8.16981	887000000	2	1.56188		887000000	6	4.68536	887000000	17	25.4031
888000000	23	34.281	888000000	8	8.14387	888000000	1	1.56176		888000000	9	4.67292	888000000	22	25.3491
889000000	39	34.209	889000000	15	8.11802	889000000	4	1.56163		889000000	1	4.66053	889000000	29	25.2952
890000000	37	34.1372	890000000	12	8.09228	890000000	2	1.56151		890000000	8	4.64819	890000000	33	25.2414
891000000	35	34.0656	891000000	10	8.06663	891000000	4	1.56139		891000000	10	4.6359	891000000	26	25.1877
892000000	27	33.9941	892000000	17	8.04107	892000000	2	1.56127		892000000	4	4.62365	892000000	31	25.1341
893000000	22	33.9227	893000000	7	8.01561	893000000	0	1.56115		893000000	8	4.61145	893000000	21	25.0807
894000000	28	33.8516	894000000	9	7.99024	894000000	2	1.56103		894000000	7	4.5993	894000000	26	25.0274
895000000	35	33.7805	895000000	13	7.96497	895000000	1	1.56091		895000000	5	4.5872	895000000	18	24.9742
896000000	33	33.7097	896000000	7	7.9398	896000000	2	1.5608		896000000	5	4.57514	896000000	25	24.9211
897000000	43	33.639	897000000	13	7.91472	897000000	2	1.56068		897000000	12	4.56313	897000000	28	24.8681
898000000	29	33.5684	898000000	16	7.88973	898000000	1	1.56057		898000000	6	4.55116	898000000	28	24.8153
899000000	33	33.498	899000000	7	7.86483	899000000	3	1.56045		899000000	6	4.53924	899000000	21	24.7625
900000000	32	33.4278	900000000	7	7.84003	900000000	4	1.56034		900000000	4	4.52737	900000000	31	24.7099
901000000	30	33.3578	901000000	10	7.81532	901000000	3	1.56023		901000000	4	4.51554	901000000	21	24.6574
902000000	43	33.2878	902000000	6	7.7907	902000000	2	1.56012		902000000	13	4.50376	902000000	19	24.605
903000000	30	33.2181	903000000	8	7.76618	903000000	3	1.56001		903000000	6	4.49202	903000000	30	24.5528
904000000	34	33.1485	904000000	6	7.74175	904000000	2	1.5599		904000000	9	4.48033	904000000	16	24.5006
905000000	34	33.079	905000000	6	7.7174	905000000	3	1.55979		905000000	2	4.46868	905000000	19	24.4486
906000000	27	33.0097	906000000	9	7.69315	906000000	1	1.55968		906000000	9	4.45708	906000000	21	24.3967
907000000	35	32.9406	907000000	5	7.66899	907000000	3	1.55958		907000000	6	4.44552	907000000	23	24.3449
908000000	35	32.8716	908000000	11	7.64492	908000000	3	1.55947		908000000	8	4.434	908000000	23	24.2932
909000000	31	32.8028	909000000	4	7.62094	909000000	1	1.55937		909000000	11	4.42253	909000000	29	24.2416
910000000	26	32.7341	910000000	7	7.59705	910000000	2	1.55926		910000000	2	4.41111	910000000	22	24.1901
911000000	33	32.6656	911000000	14	7.57325	911000000	2	1.55916		911000000	1	4.39973	911000000	23	24.1388
912000000	28	32.5972	912000000	6	7.54954	912000000	2	1.55906		912000000	3	4.38839	912000000	27	24.0876
913000000	32	32.529	913000000	10	7.52592	913000000	0	1.55896		913000000	5	4.3771	913000000	21	24.0364
914000000	36	32.4609	914000000	6	7.50238	914000000	2	1.55886		914000000	3	4.36585	914000000	28	23.9855
915000000	29	32.393	915000000	16	7.47893	915000000	3	1.55876		915000000	3	4.35464	915000000	30	23.9346
916000000	37	32.3252	916000000	10	7.45557	916000000	4	1.55866		916000000	7	4.34347	916000000	24	23.8838
917000000	30	32.2576	917000000	11	7.4323	917000000	1	1.55856		917000000	8	4.33235	917000000	22	23.8331
918000000	35	32.1901	918000000	11	7.40911	918000000	3	1.55847		918000000	8	4.32127	918000000	25	23.7826
919000000	32	32.1228	919000000	9	7.38601	919000000	4	1.55837		919000000	4	4.31024	919000000	27	23.7321
920000000	29	32.0556	920000000	9	7.363	920000000	3	1.55827		920000000	6	4.29924	920000000	28	23.6818
921000000	28	31.9886	921000000	14	7.34008	921000000	3	1.55818		921000000	5	4.28829	921000000	25	23.6316
922000000	40	31.9217	922000000	5	7.31723	922000000	1	1.55809		922000000	6	4.27738	922000000	25	23.5815
923000000	27	31.855	923000000	10	7.29448	923000000	1	1.55799		923000000	10	4.26652	923000000	27	23.5315
924000000	35	31.7884	924000000	9	7.27181	924000000	0	1.5579		924000000	8	4.25569	924000000	31	23.4816
925000000	34	31.722	925000000	8	7.24922	925000000	4	1.55781		925000000	9	4.24491	925000000	20	23.4318
926000000	29	31.6557	926000000	8	7.22672	926000000	0	1.55772		926000000	10	4.23416	926000000	20	23.3822
927000000	22	31.5896	927000000	11	7.2043	927000000	2	1.55763		927000000	2	4.22346	927000000	25	23.3326
928000000	28	31.5236	928000000	4	7.18197	928000000	3	1.55754		928000000	6	4.2128	928000000	23	23.2832
929000000	32	31.4577	929000000	10	7.15972	929000000	3	1.55746		929000000	6	4.20218	929000000	28	23.2338
930000000	31	31.392	930000000	8	7.13755	930000000	0	1.55737		930000000	9	4.1916	930000000	25	23.1846
931000000	32	31.3265	931000000	11	7.11547	931000000	1	1.55728		931000000	4	4.18107	931000000	17	23.1355
932000000	34	31.2611	932000000	3	7.09347	932000000	1	1.5572		932000000	8	4.17057	932000000	17	23.0865
933000000	40	31.1958	933000000	4	7.07155	933000000	2	1.55711		933000000	6	4.16011	933000000	27	23.0376
934000000	30	31.1307	934000000	6	7.04971	934000000	2	1.55703		934000000	9	4.14969	934000000	20	22.9888
935000000	29	31.0657	935000000	11	7.02795	935000000	2	1.55694		935000000	7	4.13932	935000000	27	22.9401
936000000	26	31.0009	936000000	9	7.00628	936000000	2	1.55686		936000000	8	4.12898	936000000	33	22.8915
937000000	36	30.9362	937000000	9	6.98468	937000000	0	1.55678		937000000	3	4.11868	937000000	23	22.8431
938000000	31	30.8717	938000000	7	6.96317	938000000	3	1.5567		938000000	8	4.10843	938000000	30	22.7947
939000000	30	30.8073	939000000	5	6.94174	939000000	2	1.55662		939000000	10	4.09821	939000000	25	22.7465
940000000	32	30.743	940000000	8	6.92038	940000000	2	1.55654		940000000	3	4.08803	940000000	26	22.6983
941000000	27	30.6789	941000000	10	6.89911	941000000	4	1.55646		941000000	5	4.07789	941000000	28	22.6503
942000000	34	30.6149	942000000	7	6.87792	942000000	4	1.55638		942000000	6	4.06779	942000000	26	22.6024
943000000	21	30.5511	943000000	4	6.8568	943000000	2	1.5563		943000000	5	4.05773	943000000	23	22.5545
944000000	32	30.4874	944000000	10	6.83577	944000000	2	1.55623		944000000	7	4.0477	944000000	18	22.5068
945000000	39	30.4239	945000000	8	6.81481	945000000	1	1.55615		945000000	7	4.03772	945000000	21	22.4592
946000000	35	30.3604	946000000	15	6.79393	946000000	1	1.55607		946000000	7	4.02777	946000000	21	22.4117
947000000	26	30.2972	947000000	10	6.77313	947000000	4	1.556		947000000	2	4.01787	947000000	23	22.3643
948000000	26	30.234	948000000	8	6.75241	948000000	4	1.55592		948000000	8	4.008	948000000	24	22.317
949000000	35	30.171	949000000	6	6.73177	949000000	1	1.55585		949000000	4	3.99816	949000000	21	22.2698
950000000	34	30.1082	950000000	13	6.7112	950000000	0	1.55578		950000000	7	3.98837	950000000	27	22.2227
951000000	27	30.0455	951000000	9	6.69071	951000000	2	1.5557		951000000	7	3.97861	951000000	31	22.1757
952000000	28	29.9829	952000000	6	6.67029	952000000	1	1.55563		952000000	8	3.96889	952000000	25	22.1289
953000000	35	29.9204	953000000	5	6.64995	953000000	1	1.55556		953000000	6	3.95921	953000000	17	22.0821
954000000	28	29.8581	954000000	8	6.62969	954000000	1	1.55549		954000000	3	3.94957	954000000	25	22.0354
955000000	37	29.796	955000000	2	6.6095	955000000	4	1.55542		955000000	2	3.93996	955000000	20	21.9888
956000000	37	29.734	956000000	12	6.58939	956000000	2	1.55535		956000000	6	3.93039	956000000	19	21.9424
957000000	29	29.6721	957000000	10	6.56936	957000000	1	1.55528		957000000	6	3.92086	957000000	22	21.896
958000000	39	29.6103	958000000	9	6.54939	958000000	2	1.55521		958000000	5	3.91136	958000000	15	21.8498
959000000	28	29.5487	959000000	8	6.52951	959000000	1	1.55514		959000000	5	3.9019	959000000	9	21.8036
960000000	35	29.4872	960000000	6	6.50969	960000000	0	1.55508		960000000	5	3.89247	960000000	18	21.7575
961000000	31	29.4259	961000000	12	6.48996	961000000	1	1.55501		961000000	6	3.88309	961000000	32	21.7116
962000000	25	29.3647	962000000	4	6.47029	962000000	1	1.55494		962000000	3	3.87373	962000000	24	21.6657
963000000	26	29.3036	963000000	8	6.4507	963000000	2	1.55488		963000000	4	3.86442	963000000	17	21.62
964000000	32	29.2426	964000000	6	6.43118	964000000	6	1.55481		964000000	2	3.85514	964000000	25	21.5743
965000000	21	29.1818	965000000	4	6.41174	965000000	1	1.55475		965000000	3	3.84589	965000000	14	21.5288
966000000	32	29.1211	966000000	10	6.39236	966000000	0	1.55469		966000000	5	3.83668	966000000	20	21.4834
967000000	31	29.0606	967000000	9	6.37306	967000000	4	1.55462		967000000	5	3.82751	967000000	29	21.438
968000000	29	29.0002	968000000	7	6.35384	968000000	3	1.55456		968000000	3	3.81837	968000000	18	21.3928
969000000	27	28.9399	969000000	11	6.33468	969000000	1	1.5545		969000000	8	3.80927	969000000	26	21.3476
970000000	33	28.8798	970000000	7	6.3156	970000000	1	1.55444		970000000	5	3.8002	970000000	17	21.3026
971000000	36	28.8197	971000000	9	6.29658	971000000	2	1.55438		971000000	3	3.79117	971000000	17	21.2576
972000000	32	28.7599	972000000	7	6.27764	972000000	0	1.55431		972000000	9	3.78217	972000000	17	21.2128
973000000	37	28.7001	973000000	9	6.25877	973000000	0	1.55425		973000000	6	3.77321	973000000	19	21.168
974000000	26	28.6405	974000000	8	6.23997	974000000	2	1.5542		974000000	8	3.76428	974000000	32	21.1234
975000000	25	28.581	975000000	4	6.22124	975000000	2	1.55414		975000000	1	3.75538	975000000	32	21.0788
976000000	30	28.5217	976000000	7	6.20258	976000000	1	1.55408		976000000	1	3.74652	976000000	21	21.0344
977000000	24	28.4624	977000000	14	6.18399	977000000	3	1.55402		977000000	3	3.73769	977000000	22	20.9901
978000000	30	28.4033	978000000	6	6.16546	978000000	2	1.55396		978000000	7	3.7289	978000000	21	20.9458
979000000	26	28.3444	979000000	6	6.14701	979000000	2	1.55391		979000000	7	3.72014	979000000	26	20.9016
980000000	18	28.2856	980000000	10	6.12863	980000000	1	1.55385		980000000	1	3.71142	980000000	24	20.8576
981000000	32	28.2268	981000000	6	6.11031	981000000	7			981000000	4	3.70272	981000000	28	20.8136
982000000	41	28.1683	982000000	12	6.09207	982000000	0			982000000	6	3.69406	982000000	18	20.7698
983000000	23	28.1098	983000000	8	6.07389	983000000	3			983000000	11	3.68544	983000000	18	20.726
984000000	31	28.0515	984000000	3	6.05578	984000000	1			984000000	6	3.67685	984000000	17	20.6823
985000000	33	27.9933	985000000	11	6.03774	985000000	1			985000000	4	3.66829	985000000	22	20.6388
986000000	32	27.9352	986000000	10	6.01976	986000000	2			986000000	6	3.65976	986000000	12	20.5953
987000000	17	27.8773	987000000	6	6.00185	987000000	0			987000000	2	3.65127	987000000	29	20.5519
988000000	25	27.8195	988000000	7	5.98401	988000000	2			988000000	3	3.64281	988000000	22	20.5086
989000000	32	27.7618	989000000	8	5.96624	989000000	1			989000000	7	3.63438	989000000	16	20.4654
990000000	25	27.7042	990000000	8	5.94853	990000000	4			990000000	6	3.62598	990000000	22	20.4223
991000000	30	27.6468	991000000	6	5.93089	991000000	2			991000000	5	3.61762	991000000	21	20.3793
992000000	29	27.5895	992000000	6	5.91331	992000000	2			992000000	11	3.60929	992000000	17	20.3364
993000000	21	27.5323	993000000	11	5.8958	993000000	1			993000000	14	3.60099	993000000	24	20.2936
994000000	22	27.4753	994000000	8	5.87836	994000000	3			994000000	7	3.59272	994000000	16	20.2509
995000000	25	27.4183	995000000	11	5.86098	995000000	2			995000000	4	3.58449	995000000	17	20.2083
996000000	18	27.3615	996000000	8	5.84366	996000000	1			996000000	6	3.57628	996000000	26	20.1658
997000000	24	27.3048	997000000	14	5.82641	997000000	3			997000000	4	3.56811	997000000	17	20.1234
998000000	21	27.2483	998000000	7	5.80923	998000000	1			998000000	9	3.55997	998000000	25	20.081
999000000	27	27.1919	999000000	4	5.79211	999000000	5			999000000	11	3.55186	999000000	22	20.0388
1000000000	24	27.1355	1000000000	11	5.77505	1000000000	4			1000000000	4	3.54378	1000000000	20	19.9966
1001000000	27	27.0794	1001000000	5	5.75806	1001000000	2			1001000000	4	3.53573	1001000000	13	19.9546
1002000000	22	27.0233	1002000000	12	5.74113	1002000000	1			1002000000	3	3.52771	1002000000	24	19.9126
1003000000	25	26.9674	1003000000	9	5.72426	1003000000	1			1003000000	1	3.51973	1003000000	23	19.8708
1004000000	24	26.9115	1004000000	6	5.70746	1004000000	1			1004000000	6	3.51177	1004000000	20	19.829
1005000000	20	26.8558	1005000000	9	5.69072	1005000000	0			1005000000	2	3.50385	1005000000	14	19.7873
1006000000	21	26.8003	1006000000	8	5.67404	1006000000	1			1006000000	5	3.49595	1006000000	17	19.7457
1007000000	34	26.7448	1007000000	5	5.65742	1007000000	1			1007000000	6	3.48809	1007000000	26	19.7042
1008000000	31	26.6895	1008000000	8	5.64087	1008000000	2			1008000000	2	3.48026	1008000000	17	19.6628
1009000000	26	26.6343	1009000000	8	5.62438	1009000000	1			1009000000	4	3.47245	1009000000	20	19.6215
1010000000	26	26.5792	1010000000	2	5.60794	1010000000	1			1010000000	2	3.46468	1010000000	18	19.5803
1011000000	22	26.5242	1011000000	9	5.59158	1011000000	4			1011000000	6	3.45694	1011000000	19	19.5391
1012000000	25	26.4694	1012000000	3	5.57527	1012000000	1			1012000000	3	3.44922	1012000000	11	19.4981
1013000000	29	26.4146	1013000000	7	5.55902	1013000000	1			1013000000	9	3.44154	1013000000	15	19.4571
1014000000	15	26.36	1014000000	6	5.54283	1014000000	2			1014000000	1	3.43388	1014000000	20	19.4163
1015000000	28	26.3055	1015000000	7	5.52671	1015000000	0			1015000000	1	3.42626	1015000000	21	19.3755
1016000000	29	26.2512	1016000000	6	5.51064	1016000000	2			1016000000	4	3.41866	1016000000	22	19.3348
1017000000	26	26.1969	1017000000	4	5.49464	1017000000	0			1017000000	4	3.4111	1017000000	14	19.2942
1018000000	21	26.1428	1018000000	4	5.47869	1018000000	1			1018000000	6	3.40356	1018000000	21	19.2537
1019000000	28	26.0888	1019000000	5	5.46281	1019000000	3			1019000000	5	3.39605	1019000000	9	19.2133
1020000000	23	26.0349	1020000000	9	5.44698	1020000000	0			1020000000	4	3.38857	1020000000	12	19.173
1021000000	37	25.9811	1021000000	11	5.43121	1021000000	0			1021000000	7	3.38112	1021000000	24	19.1328
1022000000	22	25.9274	1022000000	5	5.4155	1022000000	8			1022000000	5	3.3737	1022000000	28	19.0926
1023000000	25	25.8739	1023000000	3	5.39985	1023000000	5			1023000000	9	3.3663	1023000000	13	19.0526
1024000000	21	25.8204	1024000000	10	5.38426	1024000000	1			1024000000	8	3.35894	1024000000	16	19.0126
1025000000	22	25.7671	1025000000	4	5.36873	1025000000	2			1025000000	2	3.3516	1025000000	18	18.9727
1026000000	29	25.7139	1026000000	5	5.35325	1026000000	0			1026000000	5	3.34429	1026000000	18	18.933
1027000000	25	25.6609	1027000000	6	5.33783	1027000000	2			1027000000	6	3.33701	1027000000	24	18.8932
1028000000	33	25.6079	1028000000	7	5.32247	1028000000	0			1028000000	2	3.32976	1028000000	22	18.8536
1029000000	14	25.5551	1029000000	4	5.30717	1029000000	2			1029000000	5	3.32253	1029000000	30	18.8141
1030000000	26	25.5023	1030000000	7	5.29193	1030000000	0			1030000000	4	3.31533	1030000000	28	18.7747
1031000000	25	25.4497	1031000000	9	5.27674	1031000000	3			1031000000	1	3.30816	1031000000	22	18.7353
1032000000	14	25.3972	1032000000	2	5.26161	1032000000	1			1032000000	3	3.30102	1032000000	14	18.6961
1033000000	18	25.3448	1033000000	7	5.24653	1033000000	0			1033000000	3	3.29391	1033000000	16	18.6569
1034000000	32	25.2925	1034000000	11	5.23151	1034000000	0			1034000000	5	3.28682	1034000000	13	18.6178
1035000000	27	25.2404	1035000000	6	5.21655	1035000000	2			1035000000	9	3.27976	1035000000	26	18.5788
1036000000	24	25.1883	1036000000	6	5.20164	1036000000	2			1036000000	5	3.27273	1036000000	15	18.5399
1037000000	33	25.1364	1037000000	5	5.18679	1037000000	1			1037000000	1	3.26572	1037000000	17	18.501
1038000000	19	25.0846	1038000000	4	5.172	1038000000	1			1038000000	5	3.25874	1038000000	29	18.4623
1039000000	18	25.0329	1039000000	6	5.15726	1039000000	1			1039000000	6	3.25179	1039000000	18	18.4236
1040000000	20	24.9813	1040000000	8	5.14257	1040000000	2			1040000000	7	3.24487	1040000000	16	18.3851
1041000000	24	24.9298	1041000000	8	5.12794	1041000000	0			1041000000	2	3.23797	1041000000	19	18.3466
1042000000	25	24.8784	1042000000	2	5.11336	1042000000	2			1042000000	7	3.23109	1042000000	14	18.3082
1043000000	26	24.8272	1043000000	4	5.09884	1043000000	1			1043000000	10	3.22425	1043000000	14	18.2699
1044000000	24	24.776	1044000000	3	5.08438	1044000000	1			1044000000	5	3.21743	1044000000	19	18.2316
1045000000	25	24.725	1045000000	7	5.06996	1045000000	0			1045000000	8	3.21064	1045000000	20	18.1935
1046000000	27	24.6741	1046000000	7	5.0556	1046000000	1			1046000000	6	3.20387	1046000000	15	18.1554
1047000000	25	24.6233	1047000000	6	5.0413	1047000000	3			1047000000	5	3.19713	1047000000	26	18.1174
1048000000	22	24.5726	1048000000	8	5.02705	1048000000	3			1048000000	4	3.19041	1048000000	21	18.0795
1049000000	18	24.522	1049000000	5	5.01285	1049000000	3			1049000000	2	3.18372	1049000000	13	18.0417
1050000000	28	24.4715	1050000000	11	4.9987	1050000000	4			1050000000	6	3.17706	1050000000	14	18.004
1051000000	33	24.4211	1051000000	6	4.98461	1051000000	0			1051000000	3	3.17042	1051000000	18	17.9663
1052000000	18	24.3709	1052000000	9	4.97057	1052000000	5			1052000000	6	3.16381	1052000000	20	17.9288
1053000000	19	24.3207	1053000000	7	4.95658	1053000000	3			1053000000	1	3.15722	1053000000	15	17.8913
1054000000	30	24.2707	1054000000	11	4.94265	1054000000	2			1054000000	7	3.15066	1054000000	12	17.8539
1055000000	24	24.2207	1055000000	4	4.92876	1055000000	3			1055000000	5	3.14412	1055000000	17	17.8166
1056000000	22	24.1709	1056000000	9	4.91493	1056000000	0			1056000000	1	3.13761	1056000000	15	17.7794
1057000000	27	24.1212	1057000000	9	4.90115	1057000000	4			1057000000	5	3.13113	1057000000	13	17.7422
1058000000	26	24.0716	1058000000	13	4.88742	1058000000	1			1058000000	13	3.12466	1058000000	20	17.7051
1059000000	27	24.0221	1059000000	6	4.87375	1059000000	0			1059000000	3	3.11823	1059000000	18	17.6682
1060000000	27	23.9727	1060000000	8	4.86012	1060000000	2			1060000000	6	3.11182	1060000000	21	17.6313
1061000000	21	23.9234	1061000000	10	4.84654	1061000000	2			1061000000	4	3.10543	1061000000	19	17.5944
1062000000	22	23.8742	1062000000	5	4.83302	1062000000	2			1062000000	5	3.09907	1062000000	8	17.5577
1063000000	19	23.8252	1063000000	6	4.81955	1063000000	3			1063000000	5	3.09273	1063000000	17	17.521
1064000000	31	23.7762	1064000000	3	4.80612	1064000000	3			1064000000	5	3.08641	1064000000	14	17.4845
1065000000	23	23.7274	1065000000	10	4.79275	1065000000	0			1065000000	5	3.08012	1065000000	18	17.448
1066000000	21	23.6786	1066000000	4	4.77943	1066000000	2			1066000000	6	3.07386	1066000000	19	17.4115
1067000000	34	23.63	1067000000	8	4.76615	1067000000	2			1067000000	8	3.06762	1067000000	11	17.3752
1068000000	18	23.5814	1068000000	4	4.75293	1068000000	2			1068000000	3	3.0614	1068000000	15	17.339
1069000000	33	23.533	1069000000	8	4.73975	1069000000	1			1069000000	8	3.05521	1069000000	13	17.3028
1070000000	21	23.4847	1070000000	5	4.72663	1070000000	3			1070000000	9	3.04904	1070000000	14	17.2667
1071000000	22	23.4365	1071000000	11	4.71355	1071000000	4			1071000000	6	3.04289	1071000000	21	17.2307
1072000000	24	23.3883	1072000000	5	4.70053	1072000000	3			1072000000	4	3.03677	1072000000	19	17.1947
1073000000	20	23.3403	1073000000	10	4.68755	1073000000	1			1073000000	2	3.03067	1073000000	19	17.1589
1074000000	23	23.2924	1074000000	3	4.67462	1074000000	3			1074000000	0	3.02459	1074000000	18	17.1231
1075000000	22	23.2446	1075000000	4	4.66173	1075000000	3			1075000000	6	3.01854	1075000000	22	17.0874
1076000000	23	23.1969	1076000000	5	4.6489	1076000000	2			1076000000	4	3.01251	1076000000	15	17.0518
1077000000	16	23.1493	1077000000	10	4.63612	1077000000	2			1077000000	5	3.00651	1077000000	20	17.0162
1078000000	28	23.1018	1078000000	6	4.62338	1078000000	4			1078000000	4	3.00052	1078000000	20	16.9808
1079000000	24	23.0544	1079000000	8	4.61069	1079000000	2			1079000000	5	2.99457	1079000000	16	16.9454
1080000000	21	23.0072	1080000000	12	4.59804	1080000000	1			1080000000	6	2.98863	1080000000	16	16.9101
1081000000	20	22.96	1081000000	5	4.58545	1081000000	3			1081000000	7	2.98271	1081000000	16	16.8749
1082000000	28	22.9129	1082000000	2	4.5729	1082000000	4			1082000000	5	2.97682	1082000000	16	16.8397
1083000000	22	22.8659	1083000000	4	4.5604	1083000000	3			1083000000	3	2.97096	1083000000	15	16.8046
1084000000	33	22.8191	1084000000	4	4.54794	1084000000	1			1084000000	6	2.96511	1084000000	17	16.7696
1085000000	19	22.7723	1085000000	9	4.53553	1085000000	5			1085000000	5	2.95929	1085000000	16	16.7347
1086000000	17	22.7256	1086000000	9	4.52317	1086000000	1			1086000000	8	2.95349	1086000000	10	16.6999
1087000000	21	22.679	1087000000	7	4.51085	1087000000	1			1087000000	11	2.94771	1087000000	16	16.6651
1088000000	21	22.6326	1088000000	8	4.49859	1088000000	1			1088000000	4	2.94195	1088000000	17	16.6304
1089000000	31	22.5862	1089000000	8	4.48636	1089000000	0			1089000000	11	2.93622	1089000000	13	16.5958
1090000000	27	22.5399	1090000000	8	4.47418	1090000000	1			1090000000	9	2.9305	1090000000	25	16.5613
1091000000	22	22.4938	1091000000	10	4.46205	1091000000	1			1091000000	4	2.92481	1091000000	16	16.5268
1092000000	20	22.4477	1092000000	9	4.44996	1092000000	2			1092000000	4	2.91914	1092000000	18	16.4925
1093000000	23	22.4017	1093000000	10	4.43792	1093000000	2			1093000000	9	2.9135	1093000000	18	16.4582
1094000000	23	22.3559	1094000000	4	4.42592	1094000000	5			1094000000	6	2.90787	1094000000	22	16.4239
1095000000	13	22.3101	1095000000	6	4.41397	1095000000	1			1095000000	5	2.90227	1095000000	12	16.3898
1096000000	22	22.2644	1096000000	4	4.40206	1096000000	2			1096000000	4	2.89669	1096000000	18	16.3557
1097000000	28	22.2189	1097000000	7	4.3902	1097000000	0			1097000000	6	2.89113	1097000000	23	16.3217
1098000000	22	22.1734	1098000000	5	4.37838	1098000000	4			1098000000	5	2.88559	1098000000	17	16.2878
1099000000	12	22.128	1099000000	5	4.3666	1099000000	1			1099000000	3	2.88007	1099000000	12	16.2539
1100000000	26	22.0828	1100000000	11	4.35487	1100000000	1			1100000000	6	2.87457	1100000000	9	16.2202
1101000000	17	22.0376	1101000000	8	4.34318	1101000000	1			1101000000	6	2.8691	1101000000	17	16.1865
1102000000	13	21.9925	1102000000	3	4.33154	1102000000	3			1102000000	1	2.86364	1102000000	16	16.1528
1103000000	18	21.9475	1103000000	6	4.31994	1103000000	4			1103000000	6	2.85821	1103000000	20	16.1193
1104000000	22	21.9027	1104000000	2	4.30838	1104000000	1			1104000000	8	2.8528	1104000000	12	16.0858
1105000000	26	21.8579	1105000000	5	4.29687	1105000000	0			1105000000	6	2.84741	1105000000	18	16.0524
1106000000	30	21.8132	1106000000	5	4.2854	1106000000	0			1106000000	2	2.84204	1106000000	21	16.0191
1107000000	12	21.7686	1107000000	3	4.27397	1107000000	1			1107000000	3	2.83669	1107000000	19	15.9858
1108000000	23	21.7241	1108000000	8	4.26259	1108000000	2			1108000000	6	2.83136	1108000000	11	15.9526
1109000000	13	21.6797	1109000000	4	4.25125	1109000000	3			1109000000	5	2.82605	1109000000	16	15.9195
1110000000	21	21.6354	1110000000	4	4.23994	1110000000	1			1110000000	6	2.82076	1110000000	12	15.8865
1111000000	24	21.5912	1111000000	11	4.22869	1111000000	1			1111000000	2	2.81549	1111000000	18	15.8535
1112000000	27	21.5471	1112000000	6	4.21747	1112000000	0			1112000000	3	2.81024	1112000000	9	15.8206
1113000000	19	21.5031	1113000000	9	4.2063	1113000000	4			1113000000	2	2.80501	1113000000	11	15.7878
1114000000	18	21.4592	1114000000	9	4.19517	1114000000	4			1114000000	4	2.7998	1114000000	14	15.7551
1115000000	20	21.4154	1115000000	7	4.18407	1115000000	1			1115000000	2	2.79462	1115000000	19	15.7224
1116000000	17	21.3716	1116000000	4	4.17303	1116000000	1			1116000000	4	2.78945	1116000000	19	15.6898
1117000000	25	21.328	1117000000	2	4.16202	1117000000	3			1117000000	6	2.7843	1117000000	24	15.6572
1118000000	33	21.2845	1118000000	8	4.15105	1118000000	2			1118000000	6	2.77917	1118000000	29	15.6248
1119000000	19	21.241	1119000000	12	4.14013	1119000000	0			1119000000	3	2.77406	1119000000	12	15.5924
1120000000	16	21.1977	1120000000	8	4.12924	1120000000	2			1120000000	3	2.76897	1120000000	26	15.5601
1121000000	25	21.1544	1121000000	3	4.1184	1121000000	1			1121000000	5	2.7639	1121000000	17	15.5279
1122000000	20	21.1113	1122000000	6	4.10759	1122000000	1			1122000000	1	2.75885	1122000000	21	15.4957
1123000000	21	21.0682	1123000000	6	4.09683	1123000000	3			1123000000	5	2.75382	1123000000	20	15.4636
1124000000	17	21.0252	1124000000	4	4.08611	1124000000	1			1124000000	5	2.74881	1124000000	17	15.4316
1125000000	24	20.9824	1125000000	5	4.07542	1125000000	3			1125000000	2	2.74382	1125000000	12	15.3996
1126000000	19	20.9396	1126000000	9	4.06478	1126000000	1			1126000000	4	2.73885	1126000000	22	15.3677
1127000000	22	20.8969	1127000000	4	4.05418	1127000000	0			1127000000	4	2.73389	1127000000	15	15.3359
1128000000	22	20.8543	1128000000	6	4.04361	1128000000	1			1128000000	10	2.72896	1128000000	14	15.3041
1129000000	21	20.8118	1129000000	6	4.03309	1129000000	0			1129000000	4	2.72404	1129000000	16	15.2725
1130000000	22	20.7694	1130000000	7	4.0226	1130000000	2			1130000000	3	2.71915	1130000000	20	15.2409
1131000000	21	20.727	1131000000	8	4.01216	1131000000	5			1131000000	3	2.71427	1131000000	11	15.2093
1132000000	25	20.6848	1132000000	9	4.00175	1132000000	1			1132000000	5	2.70941	1132000000	12	15.1779
1133000000	26	20.6427	1133000000	9	3.99138	1133000000	1			1133000000	3	2.70457	1133000000	11	15.1465
1134000000	16	20.6006	1134000000	7	3.98105	1134000000	1			1134000000	6	2.69975	1134000000	15	15.1151
1135000000	23	20.5587	1135000000	6	3.97076	1135000000	2			1135000000	10	2.69494	1135000000	20	15.0839
1136000000	28	20.5168	1136000000	6	3.96051	1136000000	4			1136000000	4	2.69016	1136000000	16	15.0527
1137000000	21	20.475	1137000000	4	3.9503	1137000000	4			1137000000	7	2.68539	1137000000	19	15.0216
1138000000	16	20.4334	1138000000	5	3.94012	1138000000	0			1138000000	6	2.68064	1138000000	9	14.9905
1139000000	31	20.3918	1139000000	3	3.92999	1139000000	1			1139000000	5	2.67591	1139000000	16	14.9595
1140000000	19	20.3503	1140000000	5	3.91989	1140000000	1			1140000000	3	2.6712	1140000000	20	14.9286
1141000000	20	20.3088	1141000000	8	3.90982	1141000000	3			1141000000	4	2.66651	1141000000	13	14.8978
1142000000	34	20.2675	1142000000	8	3.8998	1142000000	2			1142000000	4	2.66183	1142000000	23	14.867
1143000000	26	20.2263	1143000000	3	3.88981	1143000000	3			1143000000	5	2.65718	1143000000	13	14.8363
1144000000	23	20.1852	1144000000	4	3.87986	1144000000	2			1144000000	2	2.65254	1144000000	11	14.8056
1145000000	20	20.1441	1145000000	10	3.86995	1145000000	2			1145000000	6	2.64791	1145000000	13	14.7751
1146000000	24	20.1031	1146000000	3	3.86007	1146000000	2			1146000000	5	2.64331	1146000000	16	14.7446
1147000000	13	20.0623	1147000000	3	3.85024	1147000000	0			1147000000	2	2.63872	1147000000	20	14.7141
1148000000	14	20.0215	1148000000	3	3.84043	1148000000	2			1148000000	7	2.63415	1148000000	12	14.6837
1149000000	16	19.9808	1149000000	11	3.83067	1149000000	3			1149000000	3	2.6296	1149000000	20	14.6534
1150000000	19	19.9402	1150000000	2	3.82094	1150000000	2			1150000000	4	2.62507	1150000000	12	14.6232
1151000000	24	19.8996	1151000000	5	3.81125	1151000000	4			1151000000	2	2.62055	1151000000	14	14.593
1152000000	15	19.8592	1152000000	2	3.80159	1152000000	0			1152000000	1	2.61605	1152000000	19	14.5629
1153000000	18	19.8189	1153000000	7	3.79197	1153000000	1			1153000000	2	2.61157	1153000000	16	14.5329
1154000000	27	19.7786	1154000000	5	3.78239	1154000000	2			1154000000	7	2.60711	1154000000	19	14.5029
1155000000	19	19.7384	1155000000	2	3.77284	1155000000	0			1155000000	2	2.60266	1155000000	16	14.473
1156000000	21	19.6983	1156000000	5	3.76333	1156000000	1			1156000000	3	2.59823	1156000000	12	14.4432
1157000000	10	19.6583	1157000000	4	3.75385	1157000000	1			1157000000	4	2.59382	1157000000	15	14.4134
1158000000	13	19.6184	1158000000	4	3.74441	1158000000	0			1158000000	4	2.58942	1158000000	16	14.3837
1159000000	22	19.5786	1159000000	9	3.735	1159000000	3			1159000000	3	2.58504	1159000000	10	14.3541
1160000000	23	19.5389	1160000000	3	3.72563	1160000000	2			1160000000	3	2.58068	1160000000	15	14.3245
1161000000	10	19.4992	1161000000	3	3.7163	1161000000	1			1161000000	5	2.57633	1161000000	15	14.295
1162000000	23	19.4596	1162000000	5	3.70699	1162000000	1			1162000000	7	2.572	1162000000	14	14.2655
1163000000	18	19.4201	1163000000	4	3.69773	1163000000	1			1163000000	5	2.56769	1163000000	15	14.2361
1164000000	27	19.3807	1164000000	4	3.6885	1164000000	6			1164000000	3	2.5634	1164000000	12	14.2068
1165000000	18	19.3414	1165000000	6	3.6793	1165000000	0			1165000000	2	2.55912	1165000000	10	14.1776
1166000000	26	19.3022	1166000000	6	3.67014	1166000000	6			1166000000	2	2.55485	1166000000	20	14.1484
1167000000	22	19.2631	1167000000	9	3.66101	1167000000	3			1167000000	3	2.55061	1167000000	13	14.1193
1168000000	22	19.224	1168000000	6	3.65191	1168000000	2			1168000000	5	2.54638	1168000000	11	14.0902
1169000000	11	19.1851	1169000000	5	3.64285	1169000000	1			1169000000	2	2.54216	1169000000	11	14.0612
1170000000	14	19.1462	1170000000	6	3.63382	1170000000	3			1170000000	4	2.53797	1170000000	12	14.0323
1171000000	18	19.1074	1171000000	9	3.62483	1171000000	0			1171000000	4	2.53378	1171000000	15	14.0034
1172000000	24	19.0686	1172000000	2	3.61587	1172000000	1			1172000000	4	2.52962	1172000000	13	13.9746
1173000000	24	19.03	1173000000	7	3.60695	1173000000	2			1173000000	6	2.52547	1173000000	11	13.9459
1174000000	18	18.9915	1174000000	6	3.59805	1174000000	1			1174000000	5	2.52134	1174000000	22	13.9172
1175000000	19	18.953	1175000000	3	3.58919	1175000000	3			1175000000	5	2.51722	1175000000	15	13.8886
1176000000	22	18.9146	1176000000	8	3.58037	1176000000	1			1176000000	6	2.51312	1176000000	22	13.86
1177000000	16	18.8763	1177000000	5	3.57157	1177000000	1			1177000000	2	2.50903	1177000000	10	13.8316
1178000000	16	18.8381	1178000000	4	3.56281	1178000000	1			1178000000	3	2.50496	1178000000	12	13.8031
1179000000	14	18.7999	1179000000	9	3.55409	1179000000	1			1179000000	3	2.50091	1179000000	23	13.7748
1180000000	17	18.7619	1180000000	3	3.54539	1180000000	1			1180000000	4	2.49687	1180000000	12	13.7465
1181000000	18	18.7239	1181000000	3	3.53673	1181000000	4			1181000000	4	2.49284	1181000000	13	13.7182
1182000000	20	18.686	1182000000	12	3.5281	1182000000	2			1182000000	7	2.48883	1182000000	21	13.6901
1183000000	15	18.6482	1183000000	4	3.5195	1183000000	0			1183000000	8	2.48484	1183000000	9	13.662
1184000000	15	18.6105	1184000000	3	3.51093	1184000000	1			1184000000	4	2.48087	1184000000	18	13.6339
1185000000	17	18.5729	1185000000	7	3.5024	1185000000	1			1185000000	3	2.4769	1185000000	12	13.6059
1186000000	11	18.5353	1186000000	8	3.4939	1186000000	2			1186000000	11	2.47296	1186000000	18	13.578
1187000000	12	18.4978	1187000000	8	3.48543	1187000000	4			1187000000	8	2.46902	1187000000	17	13.5502
1188000000	17	18.4604	1188000000	5	3.47699	1188000000	2			1188000000	5	2.46511	1188000000	18	13.5223
1189000000	13	18.4231	1189000000	6	3.46858	1189000000	1			1189000000	5	2.46121	1189000000	22	13.4946
1190000000	23	18.3859	1190000000	3	3.46021	1190000000	2			1190000000	2	2.45732	1190000000	9	13.4669
1191000000	25	18.3487	1191000000	9	3.45186	1191000000	6			1191000000	5	2.45345	1191000000	8	13.4393
1192000000	15	18.3117	1192000000	8	3.44355	1192000000	2			1192000000	8	2.44959	1192000000	9	13.4118
1193000000	23	18.2747	1193000000	4	3.43527	1193000000	1			1193000000	5	2.44575	1193000000	28	13.3843
1194000000	14	18.2377	1194000000	5	3.42701	1194000000	3			1194000000	2	2.44192	1194000000	22	13.3568
1195000000	27	18.2009	1195000000	1	3.41879	1195000000	2			1195000000	5	2.43811	1195000000	10	13.3295
1196000000	16	18.1641	1196000000	5	3.4106	1196000000	1			1196000000	2	2.43431	1196000000	19	13.3021
1197000000	18	18.1275	1197000000	3	3.40245	1197000000	1			1197000000	7	2.43053	1197000000	18	13.2749
1198000000	24	18.0909	1198000000	3	3.39432	1198000000	2			1198000000	6	2.42676	1198000000	18	13.2477
1199000000	14	18.0544	1199000000	3	3.38622	1199000000	3			1199000000	9	2.42301	1199000000	7	13.2206
1200000000	10	18.0179	1200000000	9	3.37815	1200000000	1			1200000000	3	2.41927	1200000000	16	13.1935
1201000000	20	17.9816	1201000000	2	3.37011	1201000000	0			1201000000	3	2.41554	1201000000	10	13.1665
1202000000	22	17.9453	1202000000	3	3.3621	1202000000	1			1202000000	3	2.41183	1202000000	12	13.1395
1203000000	17	17.9091	1203000000	6	3.35413	1203000000	3			1203000000	2	2.40813	1203000000	17	13.1127
1204000000	19	17.873	1204000000	5	3.34618	1204000000	3			1204000000	4	2.40445	1204000000	16	13.0858
1205000000	19	17.8369	1205000000	2	3.33826	1205000000	1			1205000000	4	2.40078	1205000000	15	13.059
1206000000	22	17.801	1206000000	2	3.33037	1206000000	3			1206000000	4	2.39713	1206000000	12	13.0323
1207000000	19	17.7651	1207000000	3	3.32251	1207000000	4			1207000000	4	2.39349	1207000000	16	13.0057
1208000000	27	17.7293	1208000000	8	3.31468	1208000000	4			1208000000	1	2.38986	1208000000	11	12.9791
1209000000	16	17.6935	1209000000	5	3.30688	1209000000	1			1209000000	4	2.38625	1209000000	20	12.9525
1210000000	22	17.6579	1210000000	4	3.29911	1210000000	1			1210000000	4	2.38265	1210000000	10	12.9261
1211000000	19	17.6223	1211000000	6	3.29137	1211000000	3			1211000000	5	2.37907	1211000000	18	12.8996
1212000000	16	17.5868	1212000000	2	3.28365	1212000000	1			1212000000	4	2.3755	1212000000	16	12.8733
1213000000	17	17.5514	1213000000	4	3.27597	1213000000	2			1213000000	3	2.37194	1213000000	13	12.847
1214000000	15	17.516	1214000000	5	3.26831	1214000000	3			1214000000	7	2.3684	1214000000	10	12.8207
1215000000	23	17.4807	1215000000	7	3.26069	1215000000	0			1215000000	2	2.36487	1215000000	14	12.7945
1216000000	9	17.4455	1216000000	4	3.25309	1216000000	1			1216000000	4	2.36135	1216000000	11	12.7684
1217000000	16	17.4104	1217000000	5	3.24552	1217000000	4			1217000000	2	2.35785	1217000000	15	12.7423
1218000000	18	17.3754	1218000000	8	3.23797	1218000000	2			1218000000	3	2.35436	1218000000	16	12.7163
1219000000	16	17.3404	1219000000	1	3.23046	1219000000	2			1219000000	7	2.35088	1219000000	14	12.6904
1220000000	20	17.3055	1220000000	2	3.22297	1220000000	1			1220000000	2	2.34742	1220000000	14	12.6645
1221000000	16	17.2707	1221000000	9	3.21552	1221000000	5			1221000000	7	2.34397	1221000000	13	12.6386
1222000000	9	17.236	1222000000	3	3.20809	1222000000	1			1222000000	2	2.34054	1222000000	7	12.6128
1223000000	17	17.2013	1223000000	7	3.20068	1223000000	0			1223000000	5	2.33711	1223000000	9	12.5871
1224000000	16	17.1667	1224000000	8	3.19331	1224000000	0			1224000000	6	2.3337	1224000000	8	12.5614
1225000000	16	17.1322	1225000000	5	3.18596	1225000000	2			1225000000	2	2.33031	1225000000	15	12.5358
1226000000	25	17.0978	1226000000	3	3.17864	1226000000	3			1226000000	6	2.32692	1226000000	18	12.5103
1227000000	19	17.0634	1227000000	9	3.17135	1227000000	3			1227000000	2	2.32355	1227000000	15	12.4848
1228000000	19	17.0291	1228000000	5	3.16408	1228000000	5			1228000000	7	2.3202	1228000000	8	12.4593
1229000000	17	16.9949	1229000000	7	3.15685	1229000000	1			1229000000	8	2.31685	1229000000	11	12.4339
1230000000	15	16.9607	1230000000	4	3.14964	1230000000	1			1230000000	4	2.31352	1230000000	10	12.4086
1231000000	13	16.9267	1231000000	3	3.14245	1231000000	0			1231000000	6	2.3102	1231000000	12	12.3833
1232000000	15	16.8927	1232000000	9	3.13529	1232000000	0			1232000000	5	2.30689	1232000000	9	12.3581
1233000000	15	16.8587	1233000000	2	3.12816	1233000000	1			1233000000	2	2.3036	1233000000	11	12.3329
1234000000	19	16.8249	1234000000	4	3.12106	1234000000	0			1234000000	4	2.30032	1234000000	10	12.3078
1235000000	18	16.7911	1235000000	1	3.11398	1235000000	3			1235000000	3	2.29705	1235000000	14	12.2828
1236000000	12	16.7574	1236000000	7	3.10693	1236000000	6			1236000000	3	2.2938	1236000000	15	12.2578
1237000000	19	16.7238	1237000000	3	3.09991	1237000000	0			1237000000	2	2.29055	1237000000	13	12.2328
1238000000	24	16.6902	1238000000	6	3.09291	1238000000	0			1238000000	4	2.28732	1238000000	11	12.2079
1239000000	17	16.6567	1239000000	8	3.08594	1239000000	1			1239000000	5	2.28411	1239000000	18	12.1831
1240000000	26	16.6233	1240000000	0	3.07899	1240000000	4			1240000000	5	2.2809	1240000000	19	12.1583
1241000000	17	16.59	1241000000	4	3.07207	1241000000	1			1241000000	6	2.27771	1241000000	14	12.1336
1242000000	11	16.5567	1242000000	4	3.06518	1242000000	2			1242000000	2	2.27453	1242000000	13	12.1089
1243000000	19	16.5235	1243000000	2	3.05831	1243000000	2			1243000000	5	2.27136	1243000000	19	12.0843
1244000000	16	16.4904	1244000000	5	3.05147	1244000000	0			1244000000	1	2.2682	1244000000	12	12.0598
1245000000	17	16.4574	1245000000	8	3.04465	1245000000	2			1245000000	4	2.26505	1245000000	15	12.0353
1246000000	27	16.4244	1246000000	6	3.03786	1246000000	1			1246000000	5	2.26192	1246000000	14	12.0108
1247000000	13	16.3915	1247000000	4	3.03109	1247000000	2			1247000000	5	2.2588	1247000000	10	11.9864
1248000000	19	16.3586	1248000000	7	3.02435	1248000000	0			1248000000	2	2.25569	1248000000	6	11.9621
1249000000	24	16.3259	1249000000	2	3.01763	1249000000	3			1249000000	5	2.2526	1249000000	16	11.9378
1250000000	17	16.2932	1250000000	3	3.01094	1250000000	3			1250000000	1	2.24951	1250000000	12	11.9135
1251000000	14	16.2605	1251000000	4	3.00428	1251000000	1			1251000000	7	2.24644	1251000000	20	11.8894
1252000000	19	16.228	1252000000	5	2.99764	1252000000	0			1252000000	5	2.24338	1252000000	13	11.8652
1253000000	20	16.1955	1253000000	5	2.99102	1253000000	2			1253000000	4	2.24033	1253000000	13	11.8412
1254000000	14	16.1631	1254000000	5	2.98443	1254000000	0			1254000000	1	2.23729	1254000000	10	11.8171
1255000000	19	16.1307	1255000000	3	2.97786	1255000000	1			1255000000	4	2.23427	1255000000	16	11.7932
1256000000	18	16.0985	1256000000	4	2.97132	1256000000	0			1256000000	3	2.23125	1256000000	10	11.7692
1257000000	19	16.0663	1257000000	5	2.9648	1257000000	1			1257000000	4	2.22825	1257000000	14	11.7454
1258000000	13	16.0341	1258000000	13	2.95831	1258000000	1			1258000000	1	2.22526	1258000000	16	11.7216
1259000000	20	16.0021	1259000000	6	2.95184	1259000000	1			1259000000	6	2.22228	1259000000	12	11.6978
1260000000	19	15.9701	1260000000	1	2.94539	1260000000	1			1260000000	1	2.21931	1260000000	8	11.6741
1261000000	12	15.9381	1261000000	6	2.93897	1261000000	4			1261000000	3	2.21635	1261000000	13	11.6504
1262000000	15	15.9063	1262000000	6	2.93258	1262000000	2			1262000000	3	2.21341	1262000000	15	11.6268
1263000000	13	15.8745	1263000000	3	2.9262	1263000000	3			1263000000	2	2.21047	1263000000	15	11.6033
1264000000	18	15.8428	1264000000	4	2.91985	1264000000	0			1264000000	4	2.20755	1264000000	20	11.5798
1265000000	16	15.8111	1265000000	3	2.91353	1265000000	1			1265000000	5	2.20464	1265000000	14	11.5564
1266000000	11	15.7795	1266000000	3	2.90723	1266000000	2			1266000000	4	2.20174	1266000000	18	11.533
1267000000	12	15.748	1267000000	4	2.90095	1267000000	3			1267000000	7	2.19885	1267000000	18	11.5096
1268000000	13	15.7166	1268000000	3	2.89469	1268000000	4			1268000000	10	2.19597	1268000000	24	11.4863
1269000000	13	15.6852	1269000000	6	2.88846	1269000000	3			1269000000	5	2.19311	1269000000	15	11.4631
1270000000	15	15.6539	1270000000	2	2.88225	1270000000	5			1270000000	5	2.19025	1270000000	20	11.4399
1271000000	18	15.6227	1271000000	4	2.87607	1271000000	0			1271000000	2	2.1874	1271000000	19	11.4168
1272000000	15	15.5915	1272000000	5	2.86991	1272000000	2			1272000000	0	2.18457	1272000000	13	11.3937
1273000000	11	15.5604	1273000000	8	2.86377	1273000000	3			1273000000	3	2.18175	1273000000	11	11.3706
1274000000	13	15.5293	1274000000	5	2.85765	1274000000	2			1274000000	4	2.17894	1274000000	16	11.3477
1275000000	20	15.4984	1275000000	1	2.85156	1275000000	3			1275000000	2	2.17613	1275000000	14	11.3247
1276000000	14	15.4674	1276000000	3	2.84549	1276000000	2			1276000000	4	2.17334	1276000000	18	11.3018
1277000000	14	15.4366	1277000000	4	2.83944	1277000000	0			1277000000	0	2.17056	1277000000	10	11.279
1278000000	19	15.4058	1278000000	4	2.83342	1278000000	2			1278000000	2	2.16779	1278000000	6	11.2562
1279000000	18	15.3751	1279000000	5	2.82741	1279000000	2			1279000000	7	2.16503	1279000000	16	11.2335
1280000000	10	15.3445	1280000000	3	2.82143	1280000000	1			1280000000	6	2.16229	1280000000	22	11.2108
1281000000	16	15.3139	1281000000	2	2.81548	1281000000	1			1281000000	4	2.15955	1281000000	15	11.1882
1282000000	17	15.2834	1282000000	3	2.80954	1282000000	1			1282000000	7	2.15682	1282000000	9	11.1656
1283000000	27	15.253	1283000000	3	2.80363	1283000000	3			1283000000	5	2.15411	1283000000	8	11.1431
1284000000	20	15.2226	1284000000	6	2.79774	1284000000	0			1284000000	6	2.1514	1284000000	15	11.1206
1285000000	13	15.1923	1285000000	8	2.79187	1285000000	2			1285000000	5	2.1487	1285000000	13	11.0982
1286000000	13	15.162	1286000000	7	2.78602	1286000000	3			1286000000	2	2.14602	1286000000	12	11.0758
1287000000	11	15.1319	1287000000	4	2.78019	1287000000	2			1287000000	4	2.14334	1287000000	14	11.0535
1288000000	8	15.1017	1288000000	4	2.77439	1288000000	3			1288000000	5	2.14068	1288000000	12	11.0312
1289000000	21	15.0717	1289000000	6	2.76861	1289000000	0			1289000000	1	2.13802	1289000000	8	11.009
1290000000	10	15.0417	1290000000	5	2.76285	1290000000	2			1290000000	2	2.13538	1290000000	10	10.9868
1291000000	17	15.0118	1291000000	3	2.75711	1291000000	1			1291000000	4	2.13275	1291000000	12	10.9646
1292000000	15	14.9819	1292000000	3	2.75139	1292000000	1			1292000000	2	2.13012	1292000000	18	10.9426
1293000000	20	14.9522	1293000000	5	2.7457	1293000000	1			1293000000	3	2.12751	1293000000	18	10.9205
1294000000	12	14.9224	1294000000	1	2.74002	1294000000	2			1294000000	2	2.1249	1294000000	10	10.8985
1295000000	14	14.8928	1295000000	2	2.73437	1295000000	0			1295000000	5	2.12231	1295000000	18	10.8766
1296000000	13	14.8632	1296000000	2	2.72874	1296000000	0			1296000000	5	2.11973	1296000000	24	10.8547
1297000000	19	14.8337	1297000000	4	2.72312	1297000000	1			1297000000	3	2.11715	1297000000	13	10.8329
1298000000	11	14.8042	1298000000	4	2.71753	1298000000	0			1298000000	3	2.11459	1298000000	15	10.811
1299000000	10	14.7748	1299000000	6	2.71196	1299000000	1			1299000000	5	2.11203	1299000000	7	10.7893
1300000000	13	14.7454	1300000000	6	2.70642	1300000000	2			1300000000	3	2.10949	1300000000	4	10.7676
1301000000	18	14.7162	1301000000	5	2.70089	1301000000	3			1301000000	2	2.10696	1301000000	9	10.746
1302000000	16	14.6869	1302000000	4	2.69538	1302000000	1			1302000000	4	2.10443	1302000000	11	10.7243
1303000000	17	14.6578	1303000000	5	2.68989	1303000000	2			1303000000	3	2.10192	1303000000	5	10.7028
1304000000	14	14.6287	1304000000	12	2.68443	1304000000	3			1304000000	5	2.09941	1304000000	11	10.6813
1305000000	20	14.5997	1305000000	7	2.67898	1305000000	3			1305000000	3	2.09691	1305000000	11	10.6598
1306000000	21	14.5707	1306000000	0	2.67356	1306000000	0			1306000000	3	2.09443	1306000000	13	10.6384
1307000000	18	14.5418	1307000000	3	2.66815	1307000000	1			1307000000	6	2.09195	1307000000	11	10.6171
1308000000	17	14.513	1308000000	6	2.66277	1308000000	1			1308000000	3	2.08948	1308000000	13	10.5957
1309000000	10	14.4842	1309000000	2	2.6574	1309000000	3			1309000000	2	2.08703	1309000000	16	10.5745
1310000000	14	14.4555	1310000000	7	2.65206	1310000000	1			1310000000	2	2.08458	1310000000	12	10.5532
1311000000	11	14.4268	1311000000	7	2.64673	1311000000	3			1311000000	4	2.08214	1311000000	6	10.5321
1312000000	19	14.3983	1312000000	2	2.64143	1312000000	1			1312000000	3	2.07971	1312000000	10	10.5109
1313000000	16	14.3697	1313000000	5	2.63614	1313000000	0			1313000000	0	2.07729	1313000000	14	10.4899
1314000000	15	14.3413	1314000000	3	2.63088	1314000000	1			1314000000	2	2.07488	1314000000	18	10.4688
1315000000	19	14.3129	1315000000	4	2.62563	1315000000	1			1315000000	2	2.07248	1315000000	7	10.4478
1316000000	13	14.2845	1316000000	3	2.6204	1316000000	2			1316000000	3	2.07009	1316000000	13	10.4269
1317000000	16	14.2562	1317000000	6	2.6152	1317000000	4			1317000000	5	2.0677	1317000000	14	10.406
1318000000	15	14.228	1318000000	4	2.61001	1318000000	2			1318000000	5	2.06533	1318000000	16	10.3851
1319000000	16	14.1999	1319000000	5	2.60484	1319000000	3			1319000000	5	2.06296	1319000000	9	10.3643
1320000000	14	14.1718	1320000000	6	2.59969	1320000000	2			1320000000	3	2.06061	1320000000	6	10.3436
1321000000	10	14.1437	1321000000	3	2.59456	1321000000	0			1321000000	5	2.05826	1321000000	15	10.3229
1322000000	12	14.1158	1322000000	2	2.58945	1322000000	2			1322000000	3	2.05592	1322000000	10	10.3022
1323000000	11	14.0878	1323000000	7	2.58436	1323000000	4			1323000000	3	2.0536	1323000000	15	10.2816
1324000000	10	14.06	1324000000	2	2.57929	1324000000	2			1324000000	1	2.05128	1324000000	13	10.261
1325000000	11	14.0322	1325000000	1	2.57424	1325000000	1			1325000000	3	2.04896	1325000000	17	10.2405
1326000000	20	14.0044	1326000000	4	2.5692	1326000000	2			1326000000	3	2.04666	1326000000	12	10.22
1327000000	20	13.9768	1327000000	4	2.56419	1327000000	0			1327000000	5	2.04437	1327000000	10	10.1995
1328000000	15	13.9491	1328000000	7	2.55919	1328000000	0			1328000000	5	2.04209	1328000000	13	10.1791
1329000000	17	13.9216	1329000000	2	2.55421	1329000000	2			1329000000	7	2.03981	1329000000	15	10.1588
1330000000	23	13.8941	1330000000	5	2.54926	1330000000	0			1330000000	7	2.03754	1330000000	14	10.1385
1331000000	23	13.8667	1331000000	11	2.54431	1331000000	2			1331000000	3	2.03529	1331000000	8	10.1182
1332000000	8	13.8393	1332000000	6	2.53939	1332000000	3			1332000000	2	2.03304	1332000000	13	10.098
1333000000	16	13.812	1333000000	2	2.53449	1333000000	1			1333000000	5	2.0308	1333000000	9	10.0778
1334000000	12	13.7847	1334000000	5	2.5296	1334000000	2			1334000000	0	2.02856	1334000000	7	10.0577
1335000000	15	13.7575	1335000000	8	2.52474	1335000000	1			1335000000	2	2.02634	1335000000	20	10.0376
1336000000	14	13.7304	1336000000	6	2.51989	1336000000	4			1336000000	7	2.02412	1336000000	11	10.0176
1337000000	15	13.7033	1337000000	6	2.51506	1337000000	1			1337000000	7	2.02192	1337000000	11	9.9976
1338000000	13	13.6763	1338000000	3	2.51024	1338000000	2			1338000000	1	2.01972	1338000000	12	9.97765
1339000000	15	13.6493	1339000000	7	2.50545	1339000000	1			1339000000	6	2.01753	1339000000	10	9.95774
1340000000	16	13.6224	1340000000	6	2.50067	1340000000	1			1340000000	6	2.01535	1340000000	13	9.93788
1341000000	20	13.5955	1341000000	3	2.49591	1341000000	0			1341000000	3	2.01318	1341000000	18	9.91807
1342000000	22	13.5687	1342000000	2	2.49117	1342000000	3			1342000000	2	2.01101	1342000000	10	9.89829
1343000000	19	13.542	1343000000	5	2.48645	1343000000	2			1343000000	6	2.00886	1343000000	14	9.87856
1344000000	16	13.5153	1344000000	3	2.48174	1344000000	0			1344000000	3	2.00671	1344000000	12	9.85888
1345000000	13	13.4887	1345000000	2	2.47705	1345000000	0			1345000000	3	2.00457	1345000000	13	9.83924
1346000000	22	13.4622	1346000000	1	2.47238	1346000000	0			1346000000	2	2.00244	1346000000	10	9.81964
1347000000	15	13.4357	1347000000	2	2.46773	1347000000	0			1347000000	2	2.00031	1347000000	11	9.80008
1348000000	18	13.4092	1348000000	2	2.46309	1348000000	0			1348000000	2	1.9982	1348000000	14	9.78057
1349000000	18	13.3828	1349000000	5	2.45847	1349000000	2			1349000000	2	1.99609	1349000000	12	9.7611
1350000000	22	13.3565	1350000000	8	2.45387	1350000000	3			1350000000	3	1.99399	1350000000	9	9.74167
1351000000	13	13.3302	1351000000	4	2.44929	1351000000	1			1351000000	4	1.9919	1351000000	21	9.72229
1352000000	15	13.304	1352000000	2	2.44472	1352000000	3			1352000000	3	1.98982	1352000000	10	9.70295
1353000000	8	13.2778	1353000000	1	2.44017	1353000000	1			1353000000	0	1.98775	1353000000	10	9.68365
1354000000	15	13.2517	1354000000	2	2.43564	1354000000	0			1354000000	7	1.98568	1354000000	11	9.6644
1355000000	10	13.2257	1355000000	2	2.43112	1355000000	0			1355000000	4	1.98362	1355000000	13	9.64518
1356000000	10	13.1997	1356000000	2	2.42662	1356000000	1			1356000000	2	1.98157	1356000000	20	9.62601
1357000000	21	13.1738	1357000000	2	2.42214	1357000000	0			1357000000	0	1.97953	1357000000	8	9.60688
1358000000	12	13.1479	1358000000	5	2.41767	1358000000	3			1358000000	5	1.97749	1358000000	9	9.5878
1359000000	13	13.1221	1359000000	6	2.41322	1359000000	1			1359000000	5	1.97547	1359000000	13	9.56876
1360000000	15	13.0963	1360000000	2	2.40879	1360000000	4			1360000000	4	1.97345	1360000000	9	9.54975
1361000000	9	13.0706	1361000000	3	2.40437	1361000000	1			1361000000	3	1.97143	1361000000	12	9.5308
1362000000	20	13.0449	1362000000	4	2.39997	1362000000	0			1362000000	3	1.96943	1362000000	9	9.51188
1363000000	12	13.0193	1363000000	6	2.39559	1363000000	2			1363000000	4	1.96743	1363000000	8	9.493
1364000000	14	12.9938	1364000000	2	2.39122	1364000000	1			1364000000	4	1.96545	1364000000	10	9.47417
1365000000	12	12.9683	1365000000	2	2.38687	1365000000	0			1365000000	1	1.96346	1365000000	10	9.45538
1366000000	21	12.9428	1366000000	5	2.38254	1366000000	1			1366000000	3	1.96149	1366000000	12	9.43663
1367000000	11	12.9175	1367000000	3	2.37822	1367000000	0			1367000000	6	1.95953	1367000000	8	9.41792
1368000000	11	12.8922	1368000000	2	2.37392	1368000000	2			1368000000	4	1.95757	1368000000	22	9.39925
1369000000	10	12.8669	1369000000	2	2.36964	1369000000	1			1369000000	2	1.95562	1369000000	7	9.38062
1370000000	13	12.8417	1370000000	4	2.36537	1370000000	0			1370000000	2	1.95367	1370000000	6	9.36204
1371000000	18	12.8165	1371000000	4	2.36111	1371000000	0			1371000000	5	1.95174	1371000000	10	9.34349
1372000000	11	12.7914	1372000000	5	2.35687	1372000000	3			1372000000	1	1.94981	1372000000	10	9.32499
1373000000	13	12.7663	1373000000	4	2.35265	1373000000	2			1373000000	4	1.94789	1373000000	7	9.30653
1374000000	12	12.7413	1374000000	7	2.34845	1374000000	3			1374000000	5	1.94598	1374000000	7	9.28811
1375000000	18	12.7164	1375000000	2	2.34426	1375000000	2			1375000000	2	1.94407	1375000000	9	9.26972
1376000000	17	12.6915	1376000000	6	2.34008	1376000000	3			1376000000	4	1.94217	1376000000	9	9.25138
1377000000	6	12.6667	1377000000	5	2.33592	1377000000	2			1377000000	3	1.94028	1377000000	7	9.23308
1378000000	11	12.6419	1378000000	3	2.33178	1378000000	1			1378000000	2	1.9384	1378000000	10	9.21482
1379000000	8	12.6172	1379000000	6	2.32765	1379000000	0			1379000000	4	1.93652	1379000000	8	9.1966
1380000000	8	12.5925	1380000000	3	2.32354	1380000000	2			1380000000	9	1.93465	1380000000	16	9.17842
1381000000	20	12.5678	1381000000	3	2.31944	1381000000	2			1381000000	3	1.93279	1381000000	7	9.16029
1382000000	17	12.5433	1382000000	4	2.31536	1382000000	1			1382000000	2	1.93093	1382000000	11	9.14219
1383000000	14	12.5188	1383000000	4	2.31129	1383000000	1			1383000000	2	1.92908	1383000000	13	9.12413
1384000000	19	12.4943	1384000000	4	2.30724	1384000000	2			1384000000	3	1.92724	1384000000	6	9.10611
1385000000	10	12.4699	1385000000	1	2.3032	1385000000	0			1385000000	1	1.92541	1385000000	9	9.08813
1386000000	15	12.4455	1386000000	4	2.29918	1386000000	2			1386000000	1	1.92358	1386000000	13	9.07019
1387000000	16	12.4212	1387000000	5	2.29517	1387000000	0			1387000000	7	1.92176	1387000000	7	9.05229
1388000000	11	12.397	1388000000	1	2.29118	1388000000	1			1388000000	3	1.91995	1388000000	16	9.03443
1389000000	19	12.3728	1389000000	4	2.28721	1389000000	1			1389000000	2	1.91814	1389000000	10	9.01661
1390000000	13	12.3486	1390000000	5	2.28325	1390000000	1			1390000000	5	1.91634	1390000000	15	8.99883
1391000000	20	12.3245	1391000000	4	2.2793	1391000000	1			1391000000	2	1.91455	1391000000	12	8.98109
1392000000	3	12.3005	1392000000	5	2.27537	1392000000	1			1392000000	4	1.91277	1392000000	10	8.96339
1393000000	15	12.2765	1393000000	4	2.27145	1393000000	1			1393000000	2	1.91099	1393000000	8	8.94572
1394000000	17	12.2526	1394000000	8	2.26755	1394000000	4			1394000000	1	1.90922	1394000000	13	8.9281
1395000000	17	12.2287	1395000000	2	2.26366	1395000000	1			1395000000	3	1.90745	1395000000	12	8.91051
1396000000	10	12.2048	1396000000	3	2.25978	1396000000	3			1396000000	5	1.90569	1396000000	9	8.89297
1397000000	14	12.1811	1397000000	3	2.25592	1397000000	2			1397000000	2	1.90394	1397000000	19	8.87546
1398000000	13	12.1573	1398000000	3	2.25208	1398000000	0			1398000000	1	1.9022	1398000000	8	8.85799
1399000000	12	12.1336	1399000000	5	2.24825	1399000000	0			1399000000	2	1.90046	1399000000	11	8.84056
1400000000	16	12.11	1400000000	1	2.24443	1400000000	3			1400000000	5	1.89873	1400000000	8	8.82317
1401000000	15	12.0864	1401000000	2	2.24063	1401000000	1			1401000000	1	1.897	1401000000	13	8.80581
1402000000	16	12.0629	1402000000	2	2.23684	1402000000	0			1402000000	1	1.89529	1402000000	11	8.7885
1403000000	10	12.0394	1403000000	4	2.23307	1403000000	1			1403000000	0	1.89357	1403000000	11	8.77122
1404000000	11	12.016	1404000000	2	2.22931	1404000000	1			1404000000	5	1.89187	1404000000	10	8.75398
1405000000	15	11.9926	1405000000	4	2.22557	1405000000	3			1405000000	1	1.89017	1405000000	5	8.73678
1406000000	12	11.9693	1406000000	4	2.22183	1406000000	2			1406000000	8	1.88848	1406000000	10	8.71962
1407000000	13	11.946	1407000000	7	2.21812	1407000000	1			1407000000	1	1.8868	1407000000	8	8.70249
1408000000	9	11.9228	1408000000	2	2.21441	1408000000	2			1408000000	3	1.88512	1408000000	4	8.68541
1409000000	13	11.8996	1409000000	6	2.21072	1409000000	0			1409000000	2	1.88344	1409000000	8	8.66836
1410000000	9	11.8765	1410000000	5	2.20705	1410000000	2			1410000000	4	1.88178	1410000000	14	8.65135
1411000000	10	11.8534	1411000000	5	2.20339	1411000000	1			1411000000	7	1.88012	1411000000	7	8.63437
1412000000	7	11.8304	1412000000	2	2.19974	1412000000	2			1412000000	7	1.87847	1412000000	11	8.61744
1413000000	13	11.8074	1413000000	2	2.1961	1413000000	1			1413000000	1	1.87682	1413000000	6	8.60054
1414000000	10	11.7845	1414000000	5	2.19248	1414000000	2			1414000000	4	1.87518	1414000000	11	8.58367
1415000000	15	11.7616	1415000000	0	2.18887	1415000000	0			1415000000	2	1.87355	1415000000	12	8.56685
1416000000	26	11.7388	1416000000	3	2.18528	1416000000	2			1416000000	2	1.87192	1416000000	8	8.55006
1417000000	17	11.716	1417000000	12	2.1817	1417000000	1			1417000000	0	1.8703	1417000000	7	8.53331
1418000000	6	11.6933	1418000000	3	2.17813	1418000000	2			1418000000	2	1.86868	1418000000	8	8.5166
1419000000	11	11.6706	1419000000	4	2.17458	1419000000	0			1419000000	7	1.86707	1419000000	6	8.49992
1420000000	14	11.648	1420000000	4	2.17104	1420000000	1			1420000000	5	1.86547	1420000000	11	8.48328
1421000000	14	11.6254	1421000000	5	2.16751	1421000000	2			1421000000	4	1.86387	1421000000	12	8.46668
1422000000	14	11.6028	1422000000	3	2.16399	1422000000	0			1422000000	2	1.86228	1422000000	15	8.45012
1423000000	7	11.5804	1423000000	4	2.16049	1423000000	0			1423000000	3	1.8607	1423000000	7	8.43359
1424000000	15	11.5579	1424000000	3	2.157	1424000000	3			1424000000	5	1.85912	1424000000	9	8.41709
1425000000	13	11.5355	1425000000	1	2.15353	1425000000	2			1425000000	6	1.85755	1425000000	14	8.40064
1426000000	12	11.5132	1426000000	3	2.15007	1426000000	2			1426000000	5	1.85598	1426000000	7	8.38422
1427000000	7	11.4909	1427000000	3	2.14662	1427000000	0			1427000000	2	1.85442	1427000000	8	8.36783
1428000000	14	11.4687	1428000000	5	2.14318	1428000000	1			1428000000	2	1.85287	1428000000	4	8.35149
1429000000	17	11.4465	1429000000	4	2.13976	1429000000	4			1429000000	0	1.85132	1429000000	9	8.33517
1430000000	10	11.4243	1430000000	0	2.13635	1430000000	0			1430000000	3	1.84978	1430000000	15	8.3189
1431000000	11	11.4022	1431000000	4	2.13295	1431000000	3			1431000000	4	1.84824	1431000000	9	8.30266
1432000000	12	11.3802	1432000000	1	2.12956	1432000000	1			1432000000	3	1.84671	1432000000	15	8.28646
1433000000	17	11.3582	1433000000	5	2.12619	1433000000	1			1433000000	3	1.84519	1433000000	12	8.27029
1434000000	13	11.3362	1434000000	4	2.12283	1434000000	2			1434000000	2	1.84367	1434000000	7	8.25416
1435000000	5	11.3143	1435000000	7	2.11948	1435000000	1			1435000000	2	1.84215	1435000000	11	8.23806
1436000000	11	11.2925	1436000000	3	2.11615	1436000000	1			1436000000	4	1.84065	1436000000	7	8.222
1437000000	13	11.2706	1437000000	2	2.11283	1437000000	1			1437000000	3	1.83915	1437000000	15	8.20597
1438000000	12	11.2489	1438000000	1	2.10952	1438000000	1			1438000000	3	1.83765	1438000000	10	8.18999
1439000000	13	11.2271	1439000000	7	2.10622	1439000000	0			1439000000	4	1.83616	1439000000	7	8.17403
1440000000	13	11.2055	1440000000	3	2.10293	1440000000	1			1440000000	2	1.83468	1440000000	9	8.15811
1441000000	11	11.1839	1441000000	5	2.09966	1441000000	0			1441000000	6	1.8332	1441000000	8	8.14223
1442000000	13	11.1623	1442000000	3	2.0964	1442000000	2			1442000000	1	1.83173	1442000000	15	8.12638
1443000000	12	11.1408	1443000000	0	2.09315	1443000000	1			1443000000	2	1.83026	1443000000	11	8.11056
1444000000	9	11.1193	1444000000	7	2.08991	1444000000	1			1444000000	5	1.8288	1444000000	8	8.09478
1445000000	15	11.0978	1445000000	4	2.08669	1445000000	2			1445000000	5	1.82734	1445000000	7	8.07904
1446000000	9	11.0764	1446000000	7	2.08348	1446000000	2			1446000000	5	1.82589	1446000000	8	8.06333
1447000000	11	11.0551	1447000000	6	2.08028	1447000000	2			1447000000	3	1.82445	1447000000	7	8.04766
1448000000	16	11.0338	1448000000	5	2.07709	1448000000	3			1448000000	1	1.82301	1448000000	15	8.03202
1449000000	9	11.0125	1449000000	5	2.07391	1449000000	0			1449000000	3	1.82158	1449000000	13	8.01641
1450000000	7	10.9913	1450000000	4	2.07075	1450000000	2			1450000000	2	1.82015	1450000000	2	8.00084
1451000000	12	10.9702	1451000000	2	2.06759	1451000000	1			1451000000	2	1.81873	1451000000	8	7.9853
1452000000	10	10.949	1452000000	4	2.06445	1452000000	0			1452000000	3	1.81731	1452000000	10	7.9698
1453000000	15	10.928	1453000000	6	2.06132	1453000000	1			1453000000	4	1.8159	1453000000	11	7.95433
1454000000	11	10.907	1454000000	7	2.05821	1454000000	1			1454000000	2	1.81449	1454000000	6	7.9389
1455000000	13	10.886	1455000000	7	2.0551	1455000000	3			1455000000	2	1.81309	1455000000	7	7.9235
1456000000	11	10.865	1456000000	6	2.05201	1456000000	1			1456000000	3	1.81169	1456000000	10	7.90813
1457000000	7	10.8441	1457000000	2	2.04892	1457000000	2			1457000000	6	1.81031	1457000000	8	7.8928
1458000000	15	10.8233	1458000000	6	2.04585	1458000000	0			1458000000	2	1.80892	1458000000	13	7.8775
1459000000	7	10.8025	1459000000	4	2.04279	1459000000	0			1459000000	0	1.80754	1459000000	6	7.86224
1460000000	19	10.7817	1460000000	3	2.03974	1460000000	0			1460000000	5	1.80617	1460000000	11	7.84701
1461000000	12	10.761	1461000000	3	2.03671	1461000000	1			1461000000	3	1.8048	1461000000	9	7.83181
1462000000	20	10.7404	1462000000	1	2.03368	1462000000	0			1462000000	0	1.80344	1462000000	10	7.81665
1463000000	9	10.7197	1463000000	2	2.03067	1463000000	0			1463000000	4	1.80208	1463000000	8	7.80152
1464000000	15	10.6992	1464000000	6	2.02766	1464000000	0			1464000000	1	1.80072	1464000000	11	7.78643
1465000000	10	10.6786	1465000000	2	2.02467	1465000000	1			1465000000	6	1.79938	1465000000	16	7.77136
1466000000	14	10.6581	1466000000	1	2.02169	1466000000	0			1466000000	5	1.79803	1466000000	9	7.75633
1467000000	10	10.6377	1467000000	2	2.01872	1467000000	1			1467000000	3	1.7967	1467000000	6	7.74134
1468000000	5	10.6173	1468000000	3	2.01576	1468000000	1			1468000000	3	1.79536	1468000000	6	7.72637
1469000000	16	10.597	1469000000	4	2.01281	1469000000	3			1469000000	2	1.79404	1469000000	6	7.71144
1470000000	17	10.5767	1470000000	6	2.00988	1470000000	0			1470000000	4	1.79271	1470000000	14	7.69655
1471000000	14	10.5564	1471000000	1	2.00695	1471000000	0			1471000000	2	1.7914	1471000000	8	7.68168
1472000000	17	10.5362	1472000000	0	2.00404	1472000000	2			1472000000	2	1.79009	1472000000	7	7.66685
1473000000	8	10.516	1473000000	4	2.00113	1473000000	0			1473000000	5	1.78878	1473000000	5	7.65205
1474000000	9	10.4959	1474000000	3	1.99824	1474000000	0			1474000000	3	1.78748	1474000000	12	7.63729
1475000000	12	10.4758	1475000000	7	1.99536	1475000000	0			1475000000	1	1.78618	1475000000	6	7.62255
1476000000	19	10.4557	1476000000	3	1.99249	1476000000	1			1476000000	3	1.78489	1476000000	11	7.60785
1477000000	11	10.4357	1477000000	4	1.98963	1477000000	3			1477000000	1	1.7836	1477000000	13	7.59318
1478000000	15	10.4157	1478000000	1	1.98678	1478000000	3			1478000000	2	1.78232	1478000000	11	7.57855
1479000000	12	10.3958	1479000000	2	1.98394	1479000000	2			1479000000	1	1.78104	1479000000	6	7.56395
1480000000	8	10.3759	1480000000	4	1.98111	1480000000	1			1480000000	2	1.77977	1480000000	8	7.54937
1481000000	9	10.3561	1481000000	1	1.97829	1481000000	4			1481000000	3	1.7785	1481000000	6	7.53484
1482000000	11	10.3363	1482000000	2	1.97549	1482000000	1			1482000000	3	1.77724	1482000000	18	7.52033
1483000000	13	10.3166	1483000000	3	1.97269	1483000000	0			1483000000	2	1.77598	1483000000	6	7.50585
1484000000	11	10.2969	1484000000	2	1.9699	1484000000	2			1484000000	4	1.77473	1484000000	8	7.49141
1485000000	12	10.2772	1485000000	6	1.96713	1485000000	4			1485000000	5	1.77348	1485000000	11	7.477
1486000000	16	10.2576	1486000000	2	1.96436	1486000000	2			1486000000	2	1.77224	1486000000	7	7.46262
1487000000	13	10.238	1487000000	4	1.9616	1487000000	2			1487000000	1	1.771	1487000000	8	7.44827
1488000000	14	10.2185	1488000000	1	1.95886	1488000000	0			1488000000	3	1.76977	1488000000	11	7.43396
1489000000	8	10.199	1489000000	0	1.95612	1489000000	2			1489000000	7	1.76854	1489000000	8	7.41967
1490000000	15	10.1795	1490000000	2	1.9534	1490000000	0			1490000000	1	1.76732	1490000000	8	7.40542
1491000000	13	10.1601	1491000000	5	1.95069	1491000000	2			1491000000	3	1.7661	1491000000	3	7.3912
1492000000	9	10.1408	1492000000	6	1.94798	1492000000	0			1492000000	3	1.76488	1492000000	9	7.37701
1493000000	15	10.1214	1493000000	4	1.94529	1493000000	2			1493000000	4	1.76367	1493000000	8	7.36285
1494000000	9	10.1022	1494000000	5	1.9426	1494000000	4			1494000000	2	1.76247	1494000000	10	7.34873
1495000000	6	10.0829	1495000000	3	1.93993	1495000000	0			1495000000	5	1.76127	1495000000	11	7.33463
1496000000	12	10.0637	1496000000	6	1.93726	1496000000	3			1496000000	0	1.76007	1496000000	7	7.32057
1497000000	15	10.0446	1497000000	5	1.93461	1497000000	1			1497000000	0	1.75888	1497000000	10	7.30653
1498000000	11	10.0254	1498000000	3	1.93197	1498000000	0			1498000000	5	1.75769	1498000000	7	7.29253
1499000000	14	10.0064	1499000000	3	1.92933	1499000000	1			1499000000	1	1.75651	1499000000	5	7.27856
1500000000	12	9.98733	1500000000	2	1.92671	1500000000	2			1500000000	1	1.75533	1500000000	11	7.26462
1501000000	6	9.96834	1501000000	1	1.92409	1501000000	4			1501000000	5	1.75416	1501000000	14	7.25071
1502000000	16	9.94939	1502000000	5	1.92149	1502000000	4			1502000000	1	1.75299	1502000000	5	7.23683
1503000000	12	9.93047	1503000000	1	1.91889	1503000000	3			1503000000	6	1.75183	1503000000	19	7.22298
1504000000	10	9.9116	1504000000	4	1.91631	1504000000	0			1504000000	4	1.75067	1504000000	13	7.20917
1505000000	12	9.89277	1505000000	5	1.91373	1505000000	0			1505000000	2	1.74951	1505000000	11	7.19538
1506000000	7	9.87399	1506000000	1	1.91117	1506000000	3			1506000000	4	1.74836	1506000000	12	7.18162
1507000000	14	9.85524	1507000000	1	1.90861	1507000000	2			1507000000	1	1.74721	1507000000	6	7.1679
1508000000	13	9.83653	1508000000	1	1.90606	1508000000	0			1508000000	2	1.74607	1508000000	10	7.1542
1509000000	10	9.81786	1509000000	4	1.90352	1509000000	0			1509000000	2	1.74493	1509000000	10	7.14053
1510000000	16	9.79924	1510000000	2	1.901	1510000000	2			1510000000	1	1.7438	1510000000	9	7.1269
1511000000	17	9.78065	1511000000	4	1.89848	1511000000	1			1511000000	3	1.74267	1511000000	7	7.11329
1512000000	16	9.7621	1512000000	12	1.89597	1512000000	1			1512000000	1	1.74155	1512000000	12	7.09972
1513000000	15	9.7436	1513000000	5	1.89347	1513000000	2			1513000000	0	1.74043	1513000000	15	7.08617
1514000000	13	9.72513	1514000000	2	1.89098	1514000000	1			1514000000	1	1.73931	1514000000	7	7.07266
1515000000	11	9.70671	1515000000	2	1.8885	1515000000	0			1515000000	1	1.7382	1515000000	6	7.05917
1516000000	12	9.68832	1516000000	5	1.88602	1516000000	1			1516000000	1	1.73709	1516000000	7	7.04572
1517000000	18	9.66997	1517000000	1	1.88356	1517000000	1			1517000000	4	1.73599	1517000000	10	7.03229
1518000000	13	9.65166	1518000000	3	1.88111	1518000000	1			1518000000	1	1.73489	1518000000	10	7.01889
1519000000	8	9.6334	1519000000	3	1.87866	1519000000	2			1519000000	1	1.73379	1519000000	6	7.00553
1520000000	15	9.61517	1520000000	0	1.87623	1520000000	2			1520000000	1	1.7327	1520000000	9	6.99219
1521000000	7	9.59698	1521000000	5	1.8738	1521000000	1			1521000000	4	1.73162	1521000000	4	6.97888
1522000000	11	9.57883	1522000000	1	1.87139	1522000000	0			1522000000	6	1.73054	1522000000	7	6.9656
1523000000	15	9.56072	1523000000	5	1.86898	1523000000	0			1523000000	2	1.72946	1523000000	15	6.95235
1524000000	6	9.54265	1524000000	6	1.86658	1524000000	1			1524000000	2	1.72838	1524000000	13	6.93913
1525000000	10	9.52462	1525000000	5	1.86419	1525000000	2			1525000000	2	1.72731	1525000000	6	6.92594
1526000000	6	9.50663	1526000000	3	1.86181	1526000000	1			1526000000	2	1.72625	1526000000	4	6.91278
1527000000	12	9.48867	1527000000	4	1.85944	1527000000	0			1527000000	4	1.72519	1527000000	18	6.89965
1528000000	9	9.47076	1528000000	9	1.85707	1528000000	4			1528000000	4	1.72413	1528000000	10	6.88655
1529000000	13	9.45288	1529000000	3	1.85472	1529000000	1			1529000000	2	1.72308	1529000000	9	6.87347
1530000000	11	9.43504	1530000000	0	1.85237	1530000000	2			1530000000	1	1.72203	1530000000	7	6.86043
1531000000	12	9.41724	1531000000	0	1.85004	1531000000	2			1531000000	3	1.72098	1531000000	11	6.84741
1532000000	9	9.39948	1532000000	4	1.84771	1532000000	1			1532000000	2	1.71994	1532000000	8	6.83442
1533000000	9	9.38176	1533000000	2	1.84539	1533000000	1			1533000000	2	1.7189	1533000000	5	6.82146
1534000000	13	9.36407	1534000000	4	1.84308	1534000000	0			1534000000	2	1.71787	1534000000	11	6.80853
1535000000	10	9.34643	1535000000	3	1.84077	1535000000	1			1535000000	1	1.71684	1535000000	6	6.79563
1536000000	5	9.32882	1536000000	7	1.83848	1536000000	2			1536000000	1	1.71582	1536000000	7	6.78276
1537000000	7	9.31125	1537000000	0	1.8362	1537000000	1			1537000000	3	1.71479	1537000000	8	6.76991
1538000000	11	9.29372	1538000000	2	1.83392	1538000000	1			1538000000	2	1.71378	1538000000	12	6.7571
1539000000	7	9.27622	1539000000	6	1.83165	1539000000	0			1539000000	4	1.71276	1539000000	10	6.74431
1540000000	9	9.25877	1540000000	4	1.82939	1540000000	1			1540000000	3	1.71175	1540000000	13	6.73155
1541000000	15	9.24135	1541000000	4	1.82714	1541000000	3			1541000000	3	1.71075	1541000000	8	6.71882
1542000000	11	9.22397	1542000000	4	1.8249	1542000000	0			1542000000	0	1.70975	1542000000	7	6.70611
1543000000	10	9.20662	1543000000	2	1.82266	1543000000	3			1543000000	7	1.70875	1543000000	10	6.69344
1544000000	12	9.18932	1544000000	4	1.82044	1544000000	1			1544000000	1	1.70775	1544000000	10	6.68079
1545000000	6	9.17205	1545000000	4	1.81822	1545000000	1			1545000000	0	1.70676	1545000000	4	6.66817
1546000000	10	9.15482	1546000000	1	1.81601	1546000000	2			1546000000	5	1.70578	1546000000	9	6.65558
1547000000	14	9.13762	1547000000	4	1.81381	1547000000	2			1547000000	6	1.70479	1547000000	6	6.64302
1548000000	6	9.12047	1548000000	1	1.81162	1548000000	1			1548000000	3	1.70381	1548000000	8	6.63048
1549000000	13	9.10335	1549000000	3	1.80943	1549000000	0			1549000000	8	1.70284	1549000000	8	6.61797
1550000000	9	9.08627	1550000000	4	1.80726	1550000000	0			1550000000	1	1.70187	1550000000	7	6.60549
1551000000	7	9.06922	1551000000	2	1.80509	1551000000	2			1551000000	1	1.7009	1551000000	10	6.59304
1552000000	10	9.05221	1552000000	2	1.80293	1552000000	3			1552000000	2	1.69994	1552000000	11	6.58061
1553000000	16	9.03524	1553000000	1	1.80077	1553000000	0			1553000000	1	1.69898	1553000000	7	6.56821
1554000000	18	9.0183	1554000000	2	1.79863	1554000000	4			1554000000	2	1.69802	1554000000	7	6.55584
1555000000	15	9.0014	1555000000	2	1.79649	1555000000	2			1555000000	3	1.69707	1555000000	7	6.5435
1556000000	11	8.98454	1556000000	3	1.79437	1556000000	1			1556000000	4	1.69612	1556000000	3	6.53118
1557000000	10	8.96771	1557000000	5	1.79225	1557000000	2			1557000000	6	1.69517	1557000000	12	6.51889
1558000000	16	8.95093	1558000000	2	1.79013	1558000000	0			1558000000	6	1.69423	1558000000	4	6.50663
1559000000	14	8.93417	1559000000	10	1.78803	1559000000	0			1559000000	5	1.69329	1559000000	8	6.4944
1560000000	8	8.91745	1560000000	6	1.78593	1560000000	2			1560000000	3	1.69236	1560000000	8	6.48219
1561000000	14	8.90077	1561000000	3	1.78384	1561000000	0			1561000000	2	1.69142	1561000000	9	6.47001
1562000000	12	8.88413	1562000000	1	1.78176	1562000000	3			1562000000	0	1.6905	1562000000	9	6.45786
1563000000	9	8.86752	1563000000	1	1.77969	1563000000	0			1563000000	4	1.68957	1563000000	6	6.44573
1564000000	14	8.85095	1564000000	7	1.77762	1564000000	1			1564000000	4	1.68865	1564000000	13	6.43363
1565000000	7	8.83441	1565000000	3	1.77557	1565000000	3			1565000000	1	1.68774	1565000000	11	6.42156
1566000000	9	8.81791	1566000000	4	1.77352	1566000000	0			1566000000	2	1.68682	1566000000	13	6.40951
1567000000	10	8.80144	1567000000	3	1.77147	1567000000	1			1567000000	1	1.68591	1567000000	8	6.39749
1568000000	12	8.78501	1568000000	3	1.76944	1568000000	0			1568000000	3	1.68501	1568000000	10	6.3855
1569000000	12	8.76862	1569000000	2	1.76741	1569000000	3			1569000000	3	1.6841	1569000000	9	6.37353
1570000000	9	8.75226	1570000000	5	1.76539	1570000000	0			1570000000	1	1.6832	1570000000	13	6.36159
1571000000	7	8.73593	1571000000	2	1.76338	1571000000	3			1571000000	0	1.68231	1571000000	12	6.34967
1572000000	6	8.71964	1572000000	1	1.76138	1572000000	1			1572000000	3	1.68141	1572000000	8	6.33779
1573000000	12	8.70339	1573000000	2	1.75938	1573000000	2			1573000000	1	1.68053	1573000000	8	6.32592
1574000000	13	8.68717	1574000000	3	1.75739	1574000000	2			1574000000	4	1.67964	1574000000	8	6.31409
1575000000	10	8.67099	1575000000	3	1.75541	1575000000	0			1575000000	3	1.67876	1575000000	3	6.30228
1576000000	14	8.65484	1576000000	1	1.75343	1576000000	1			1576000000	3	1.67788	1576000000	7	6.2905
1577000000	5	8.63872	1577000000	3	1.75147	1577000000	0			1577000000	2	1.677	1577000000	8	6.27874
1578000000	11	8.62264	1578000000	4	1.74951	1578000000	4			1578000000	3	1.67613	1578000000	8	6.26701
1579000000	7	8.6066	1579000000	3	1.74755	1579000000	0			1579000000	4	1.67526	1579000000	2	6.2553
1580000000	10	8.59059	1580000000	3	1.74561	1580000000	0			1580000000	3	1.6744	1580000000	7	6.24362
1581000000	11	8.57462	1581000000	3	1.74367	1581000000	1			1581000000	4	1.67353	1581000000	10	6.23197
1582000000	7	8.55868	1582000000	2	1.74174	1582000000	0			1582000000	2	1.67268	1582000000	7	6.22034
1583000000	8	8.54277	1583000000	6	1.73982	1583000000	1			1583000000	1	1.67182	1583000000	11	6.20874
1584000000	10	8.5269	1584000000	5	1.7379	1584000000	1			1584000000	3	1.67097	1584000000	7	6.19716
1585000000	10	8.51106	1585000000	4	1.73599	1585000000	2			1585000000	2	1.67012	1585000000	4	6.18561
1586000000	4	8.49526	1586000000	5	1.73409	1586000000	2			1586000000	2	1.66927	1586000000	9	6.17409
1587000000	6	8.47949	1587000000	1	1.73219	1587000000	2			1587000000	4	1.66843	1587000000	7	6.16259
1588000000	10	8.46375	1588000000	2	1.73031	1588000000	0			1588000000	4	1.66759	1588000000	2	6.15111
1589000000	18	8.44805	1589000000	2	1.72842	1589000000	4			1589000000	2	1.66676	1589000000	8	6.13966
1590000000	11	8.43239	1590000000	1	1.72655	1590000000	5			1590000000	1	1.66592	1590000000	4	6.12824
1591000000	20	8.41675	1591000000	3	1.72468	1591000000	1			1591000000	0	1.66509	1591000000	10	6.11684
1592000000	11	8.40115	1592000000	1	1.72282	1592000000	2			1592000000	3	1.66427	1592000000	10	6.10547
1593000000	12	8.38559	1593000000	3	1.72097	1593000000	1			1593000000	2	1.66344	1593000000	5	6.09412
1594000000	12	8.37006	1594000000	2	1.71913	1594000000	1			1594000000	3	1.66262	1594000000	7	6.0828
1595000000	10	8.35456	1595000000	4	1.71729	1595000000	1			1595000000	3	1.66181	1595000000	11	6.0715
1596000000	13	8.33909	1596000000	1	1.71545	1596000000	2			1596000000	2	1.66099	1596000000	4	6.06022
1597000000	7	8.32366	1597000000	4	1.71363	1597000000	0			1597000000	2	1.66018	1597000000	13	6.04898
1598000000	13	8.30826	1598000000	0	1.71181	1598000000	0			1598000000	1	1.65937	1598000000	8	6.03775
1599000000	18	8.2929	1599000000	3	1.71	1599000000	0			1599000000	4	1.65857	1599000000	12	6.02655
1600000000	11	8.27757	1600000000	2	1.70819	1600000000	1			1600000000	1	1.65777	1600000000	9	6.01538
1601000000	9	8.26227	1601000000	3	1.70639	1601000000	0			1601000000	2	1.65697	1601000000	12	6.00423
1602000000	5	8.247	1602000000	4	1.7046	1602000000	1			1602000000	1	1.65618	1602000000	9	5.99311
1603000000	11	8.23177	1603000000	2	1.70282	1603000000	1			1603000000	8	1.65538	1603000000	9	5.98201
1604000000	14	8.21657	1604000000	1	1.70104	1604000000	1			1604000000	2	1.65459	1604000000	10	5.97093
1605000000	9	8.2014	1605000000	3	1.69927	1605000000	0			1605000000	1	1.65381	1605000000	10	5.95988
1606000000	10	8.18627	1606000000	2	1.6975	1606000000	1			1606000000	4	1.65303	1606000000	8	5.94885
1607000000	8	8.17117	1607000000	1	1.69575	1607000000	2			1607000000	2	1.65225	1607000000	10	5.93785
1608000000	10	8.1561	1608000000	3	1.69399	1608000000	0			1608000000	0	1.65147	1608000000	5	5.92687
1609000000	11	8.14106	1609000000	4	1.69225	1609000000	2			1609000000	4	1.65069	1609000000	9	5.91592
1610000000	11	8.12606	1610000000	3	1.69051	1610000000	3			1610000000	4	1.64992	1610000000	10	5.90499
1611000000	11	8.11109	1611000000	0	1.68878	1611000000	2			1611000000	1	1.64915	1611000000	7	5.89409
1612000000	13	8.09615	1612000000	3	1.68705	1612000000	0			1612000000	4	1.64839	1612000000	9	5.8832
1613000000	7	8.08124	1613000000	4	1.68533	1613000000	2			1613000000	1	1.64763	1613000000	5	5.87235
1614000000	12	8.06637	1614000000	3	1.68362	1614000000	0			1614000000	2	1.64687	1614000000	9	5.86151
1615000000	11	8.05153	1615000000	4	1.68191	1615000000	1			1615000000	3	1.64611	1615000000	9	5.8507
1616000000	11	8.03672	1616000000	2	1.68021	1616000000	3			1616000000	4	1.64536	1616000000	6	5.83992
1617000000	12	8.02194	1617000000	6	1.67852	1617000000	0			1617000000	3	1.64461	1617000000	9	5.82916
1618000000	9	8.00719	1618000000	2	1.67683	1618000000	2			1618000000	1	1.64386	1618000000	9	5.81842
1619000000	14	7.99248	1619000000	5	1.67515	1619000000	0			1619000000	1	1.64312	1619000000	8	5.80771
1620000000	6	7.9778	1620000000	4	1.67348	1620000000	2			1620000000	3	1.64237	1620000000	6	5.79702
1621000000	7	7.96315	1621000000	6	1.67181	1621000000	2			1621000000	0	1.64163	1621000000	12	5.78635
1622000000	8	7.94853	1622000000	2	1.67015	1622000000	1			1622000000	2	1.6409	1622000000	11	5.77571
1623000000	3	7.93394	1623000000	5	1.66849	1623000000	1			1623000000	1	1.64016	1623000000	8	5.76509
1624000000	9	7.91938	1624000000	2	1.66684	1624000000	1			1624000000	1	1.63943	1624000000	7	5.75449
1625000000	8	7.90486	1625000000	2	1.6652	1625000000	1			1625000000	3	1.63871	1625000000	8	5.74392
1626000000	9	7.89036	1626000000	2	1.66356	1626000000	1			1626000000	1	1.63798	1626000000	11	5.73337
1627000000	8	7.8759	1627000000	3	1.66193	1627000000	2			1627000000	2	1.63726	1627000000	5	5.72284
1628000000	14	7.86147	1628000000	2	1.6603	1628000000	3			1628000000	0	1.63654	1628000000	9	5.71234
1629000000	11	7.84707	1629000000	4	1.65868	1629000000	2			1629000000	3	1.63582	1629000000	8	5.70186
1630000000	10	7.8327	1630000000	2	1.65707	1630000000	2			1630000000	4	1.63511	1630000000	7	5.6914
1631000000	13	7.81837	1631000000	3	1.65546	1631000000	2			1631000000	4	1.6344	1631000000	10	5.68097
1632000000	12	7.80406	1632000000	3	1.65386	1632000000	2			1632000000	0	1.63369	1632000000	7	5.67056
1633000000	17	7.78978	1633000000	2	1.65227	1633000000	1			1633000000	0	1.63298	1633000000	9	5.66017
1634000000	12	7.77554	1634000000	2	1.65068	1634000000	0			1634000000	4	1.63228	1634000000	11	5.64981
1635000000	12	7.76133	1635000000	1	1.64909	1635000000	1			1635000000	3	1.63158	1635000000	5	5.63947
1636000000	5	7.74714	1636000000	2	1.64752	1636000000	1			1636000000	3	1.63088	1636000000	7	5.62915
1637000000	6	7.73299	1637000000	3	1.64594	1637000000	3			1637000000	2	1.63019	1637000000	9	5.61885
1638000000	10	7.71887	1638000000	2	1.64438	1638000000	1			1638000000	0	1.6295	1638000000	10	5.60858
1639000000	4	7.70478	1639000000	0	1.64282	1639000000	3			1639000000	3	1.62881	1639000000	3	5.59833
1640000000	8	7.69072	1640000000	6	1.64126	1640000000	0			1640000000	0	1.62812	1640000000	4	5.5881
1641000000	10	7.67669	1641000000	3	1.63972	1641000000	0			1641000000	4	1.62744	1641000000	6	5.5779
1642000000	13	7.66269	1642000000	3	1.63817	1642000000	3			1642000000	1	1.62675	1642000000	3	5.56772
1643000000	10	7.64872	1643000000	1	1.63664	1643000000	2			1643000000	5	1.62607	1643000000	4	5.55756
1644000000	12	7.63478	1644000000	1	1.63511	1644000000	1			1644000000	1	1.6254	1644000000	11	5.54742
1645000000	8	7.62087	1645000000	4	1.63358	1645000000	1			1645000000	4	1.62472	1645000000	11	5.5373
1646000000	6	7.60699	1646000000	3	1.63206	1646000000	1			1646000000	2	1.62405	1646000000	4	5.52721
1647000000	10	7.59314	1647000000	2	1.63055	1647000000	0			1647000000	2	1.62338	1647000000	9	5.51714
1648000000	13	7.57932	1648000000	4	1.62904	1648000000	0			1648000000	2	1.62272	1648000000	9	5.50709
1649000000	4	7.56553	1649000000	3	1.62754	1649000000	0			1649000000	3	1.62205	1649000000	6	5.49706
1650000000	3	7.55177	1650000000	6	1.62604	1650000000	3			1650000000	7	1.62139	1650000000	11	5.48706
1651000000	8	7.53804	1651000000	3	1.62455	1651000000	3			1651000000	0	1.62074	1651000000	11	5.47708
1652000000	6	7.52433	1652000000	3	1.62306	1652000000	1			1652000000	3	1.62008	1652000000	2	5.46712
1653000000	3	7.51066	1653000000	1	1.62158	1653000000	0			1653000000	1	1.61943	1653000000	8	5.45718
1654000000	12	7.49702	1654000000	4	1.62011	1654000000	3			1654000000	2	1.61878	1654000000	5	5.44727
1655000000	7	7.48341	1655000000	3	1.61864	1655000000	0			1655000000	0	1.61813	1655000000	2	5.43737
1656000000	11	7.46983	1656000000	2	1.61718	1656000000	0			1656000000	8	1.61748	1656000000	9	5.4275
1657000000	11	7.45627	1657000000	1	1.61572	1657000000	3			1657000000	1	1.61684	1657000000	7	5.41765
1658000000	10	7.44275	1658000000	0	1.61427	1658000000	2			1658000000	4	1.6162	1658000000	7	5.40782
1659000000	10	7.42926	1659000000	1	1.61282	1659000000	4			1659000000	1	1.61556	1659000000	5	5.39801
1660000000	11	7.41579	1660000000	5	1.61138	1660000000	1			1660000000	0	1.61492	1660000000	11	5.38823
1661000000	10	7.40235	1661000000	3	1.60994	1661000000	2			1661000000	3	1.61429	1661000000	11	5.37847
1662000000	5	7.38895	1662000000	4	1.60851	1662000000	1			1662000000	2	1.61366	1662000000	6	5.36872
1663000000	8	7.37557	1663000000	4	1.60708	1663000000	2			1663000000	2	1.61303	1663000000	9	5.359
1664000000	3	7.36222	1664000000	4	1.60566	1664000000	0			1664000000	3	1.6124	1664000000	9	5.34931
1665000000	13	7.3489	1665000000	2	1.60425	1665000000	1			1665000000	2	1.61178	1665000000	6	5.33963
1666000000	5	7.3356	1666000000	6	1.60284	1666000000	2			1666000000	4	1.61116	1666000000	7	5.32997
1667000000	3	7.32234	1667000000	3	1.60143	1667000000	0			1667000000	0	1.61054	1667000000	9	5.32034
1668000000	6	7.30911	1668000000	3	1.60003	1668000000	1			1668000000	2	1.60992	1668000000	4	5.31072
1669000000	4	7.2959	1669000000	4	1.59864	1669000000	0			1669000000	1	1.60931	1669000000	7	5.30113
1670000000	15	7.28272	1670000000	2	1.59725	1670000000	1			1670000000	2	1.6087	1670000000	8	5.29156
1671000000	13	7.26957	1671000000	3	1.59587	1671000000	2			1671000000	0	1.60809	1671000000	7	5.28201
1672000000	9	7.25645	1672000000	3	1.59449	1672000000	0			1672000000	1	1.60748	1672000000	3	5.27248
1673000000	8	7.24336	1673000000	2	1.59311	1673000000	2			1673000000	1	1.60687	1673000000	5	5.26298
1674000000	9	7.2303	1674000000	1	1.59175	1674000000	1			1674000000	3	1.60627	1674000000	9	5.25349
1675000000	16	7.21726	1675000000	2	1.59038	1675000000	1			1675000000	3	1.60567	1675000000	11	5.24402
1676000000	12	7.20425	1676000000	1	1.58902	1676000000	0			1676000000	3	1.60507	1676000000	8	5.23458
1677000000	13	7.19127	1677000000	3	1.58767	1677000000	2			1677000000	1	1.60448	1677000000	10	5.22515
1678000000	9	7.17832	1678000000	4	1.58632	1678000000	1			1678000000	3	1.60388	1678000000	6	5.21575
1679000000	16	7.1654	1679000000	7	1.58498	1679000000	4			1679000000	2	1.60329	1679000000	5	5.20637
1680000000	13	7.1525	1680000000	0	1.58364	1680000000	2			1680000000	5	1.6027	1680000000	9	5.19701
1681000000	6	7.13964	1681000000	6	1.58231	1681000000	0			1681000000	2	1.60212	1681000000	5	5.18767
1682000000	9	7.1268	1682000000	2	1.58098	1682000000	0			1682000000	3	1.60153	1682000000	7	5.17835
1683000000	7	7.11398	1683000000	2	1.57966	1683000000	2			1683000000	1	1.60095	1683000000	8	5.16905
1684000000	4	7.1012	1684000000	2	1.57834	1684000000	2			1684000000	2	1.60037	1684000000	13	5.15977
1685000000	6	7.08844	1685000000	3	1.57703	1685000000	3			1685000000	0	1.59979	1685000000	8	5.15051
1686000000	7	7.07571	1686000000	3	1.57572	1686000000	0			1686000000	4	1.59922	1686000000	8	5.14127
1687000000	7	7.06301	1687000000	0	1.57442	1687000000	1			1687000000	1	1.59864	1687000000	7	5.13205
1688000000	3	7.05034	1688000000	4	1.57312	1688000000	2			1688000000	0	1.59807	1688000000	5	5.12286
1689000000	13	7.03769	1689000000	1	1.57183	1689000000	2			1689000000	2	1.5975	1689000000	4	5.11368
1690000000	16	7.02507	1690000000	1	1.57054	1690000000	2			1690000000	0	1.59694	1690000000	7	5.10452
1691000000	4	7.01248	1691000000	4	1.56925	1691000000	0			1691000000	0	1.59637	1691000000	7	5.09539
1692000000	13	6.99991	1692000000	0	1.56797	1692000000	2			1692000000	2	1.59581	1692000000	5	5.08627
1693000000	14	6.98737	1693000000	3	1.5667	1693000000	1			1693000000	3	1.59525	1693000000	7	5.07717
1694000000	5	6.97486	1694000000	2	1.56543	1694000000	1			1694000000	2	1.59469	1694000000	10	5.0681
1695000000	12	6.96238	1695000000	3	1.56416	1695000000	2			1695000000	3	1.59414	1695000000	9	5.05904
1696000000	8	6.94992	1696000000	3	1.5629	1696000000	0			1696000000	7	1.59358	1696000000	3	5.05
1697000000	11	6.93749	1697000000	2	1.56165	1697000000	0			1697000000	0	1.59303	1697000000	6	5.04099
1698000000	9	6.92509	1698000000	1	1.5604	1698000000	1			1698000000	4	1.59248	1698000000	2	5.03199
1699000000	9	6.91271	1699000000	1	1.55915	1699000000	1			1699000000	3	1.59194	1699000000	7	5.02302
1700000000	13	6.90036	1700000000	2	1.55791	1700000000	0			1700000000	2	1.59139	1700000000	11	5.01406
1701000000	4	6.88804	1701000000	0	1.55667	1701000000	1			1701000000	2	1.59085	1701000000	6	5.00512
1702000000	11	6.87574	1702000000	3	1.55544	1702000000	1			1702000000	6	1.59031	1702000000	6	4.99621
1703000000	14	6.86347	1703000000	4	1.55421	1703000000	3			1703000000	2	1.58977	1703000000	12	4.98731
1704000000	17	6.85123	1704000000	5	1.55299	1704000000	1			1704000000	4	1.58923	1704000000	7	4.97843
1705000000	9	6.83901	1705000000	2	1.55177	1705000000	1			1705000000	2	1.5887	1705000000	4	4.96957
1706000000	9	6.82682	1706000000	1	1.55056	1706000000	2			1706000000	1	1.58816	1706000000	4	4.96074
1707000000	4	6.81466	1707000000	2	1.54935	1707000000	0			1707000000	7	1.58763	1707000000	5	4.95192
1708000000	12	6.80252	1708000000	3	1.54815	1708000000	2			1708000000	5	1.5871	1708000000	5	4.94312
1709000000	4	6.79041	1709000000	2	1.54695	1709000000	1			1709000000	2	1.58658	1709000000	11	4.93434
1710000000	7	6.77832	1710000000	2	1.54575	1710000000	0			1710000000	1	1.58605	1710000000	4	4.92558
1711000000	13	6.76627	1711000000	1	1.54456	1711000000	1			1711000000	1	1.58553	1711000000	7	4.91684
1712000000	13	6.75423	1712000000	2	1.54337	1712000000	3			1712000000	4	1.58501	1712000000	8	4.90811
1713000000	7	6.74222	1713000000	3	1.54219	1713000000	0			1713000000	0	1.58449	1713000000	3	4.89941
1714000000	8	6.73024	1714000000	2	1.54101	1714000000	0			1714000000	2	1.58397	1714000000	8	4.89073
1715000000	12	6.71829	1715000000	4	1.53984	1715000000	3			1715000000	1	1.58346	1715000000	9	4.88207
1716000000	11	6.70636	1716000000	5	1.53867	1716000000	0			1716000000	4	1.58295	1716000000	8	4.87342
1717000000	9	6.69445	1717000000	4	1.5375	1717000000	0			1717000000	2	1.58244	1717000000	8	4.86479
1718000000	11	6.68258	1718000000	4	1.53634	1718000000	2			1718000000	1	1.58193	1718000000	14	4.85619
1719000000	6	6.67072	1719000000	4	1.53519	1719000000	1			1719000000	1	1.58142	1719000000	8	4.8476
1720000000	11	6.6589	1720000000	1	1.53404	1720000000	1			1720000000	2	1.58092	1720000000	3	4.83903
1721000000	9	6.6471	1721000000	3	1.53289	1721000000	0			1721000000	1	1.58041	1721000000	4	4.83048
1722000000	8	6.63532	1722000000	4	1.53174	1722000000	0			1722000000	1	1.57991	1722000000	5	4.82195
1723000000	14	6.62357	1723000000	7	1.53061	1723000000	1			1723000000	4	1.57941	1723000000	3	4.81344
1724000000	7	6.61185	1724000000	2	1.52947	1724000000	0			1724000000	5	1.57892	1724000000	5	4.80495
1725000000	9	6.60014	1725000000	0	1.52834	1725000000	1			1725000000	2	1.57842	1725000000	5	4.79647
1726000000	11	6.58847	1726000000	5	1.52721	1726000000	2			1726000000	2	1.57793	1726000000	6	4.78802
1727000000	6	6.57682	1727000000	3	1.52609	1727000000	1			1727000000	1	1.57744	1727000000	6	4.77958
1728000000	4	6.5652	1728000000	4	1.52497	1728000000	1			1728000000	1	1.57695	1728000000	7	4.77116
1729000000	8	6.5536	1729000000	1	1.52386	1729000000	0			1729000000	2	1.57646	1729000000	9	4.76276
1730000000	10	6.54203	1730000000	3	1.52275	1730000000	4			1730000000	0	1.57597	1730000000	8	4.75438
1731000000	9	6.53048	1731000000	2	1.52165	1731000000	3			1731000000	2	1.57549	1731000000	1	4.74602
1732000000	4	6.51895	1732000000	5	1.52054	1732000000	1			1732000000	3	1.57501	1732000000	4	4.73767
1733000000	8	6.50745	1733000000	1	1.51945	1733000000	2			1733000000	2	1.57453	1733000000	8	4.72935
1734000000	8	6.49598	1734000000	1	1.51835	1734000000	1			1734000000	3	1.57405	1734000000	3	4.72104
1735000000	7	6.48453	1735000000	4	1.51727	1735000000	0			1735000000	3	1.57357	1735000000	3	4.71275
1736000000	9	6.47311	1736000000	1	1.51618	1736000000	1			1736000000	3	1.5731	1736000000	14	4.70448
1737000000	5	6.46171	1737000000	6	1.5151	1737000000	2			1737000000	2	1.57263	1737000000	7	4.69623
1738000000	9	6.45033	1738000000	1	1.51402	1738000000	2			1738000000	4	1.57215	1738000000	5	4.68799
1739000000	5	6.43898	1739000000	0	1.51295	1739000000	5			1739000000	1	1.57168	1739000000	7	4.67978
1740000000	6	6.42765	1740000000	3	1.51188	1740000000	1			1740000000	1	1.57122	1740000000	11	4.67158
1741000000	17	6.41635	1741000000	1	1.51082	1741000000	1			1741000000	1	1.57075	1741000000	5	4.6634
1742000000	7	6.40508	1742000000	2	1.50976	1742000000	0			1742000000	3	1.57029	1742000000	7	4.65524
1743000000	6	6.39382	1743000000	5	1.5087	1743000000	1			1743000000	2	1.56983	1743000000	5	4.64709
1744000000	6	6.38259	1744000000	2	1.50765	1744000000	3			1744000000	4	1.56937	1744000000	4	4.63897
1745000000	5	6.37139	1745000000	1	1.5066	1745000000	2			1745000000	2	1.56891	1745000000	9	4.63086
1746000000	18	6.36021	1746000000	1	1.50555	1746000000	0			1746000000	3	1.56845	1746000000	7	4.62277
1747000000	9	6.34905	1747000000	3	1.50451	1747000000	1			1747000000	3	1.568	1747000000	8	4.6147
1748000000	6	6.33792	1748000000	1	1.50347	1748000000	2			1748000000	3	1.56754	1748000000	10	4.60664
1749000000	10	6.32681	1749000000	3	1.50244	1749000000	0			1749000000	1	1.56709	1749000000	9	4.59861
1750000000	8	6.31573	1750000000	1	1.50141	1750000000	1			1750000000	1	1.56664	1750000000	6	4.59059
1751000000	6	6.30467	1751000000	2	1.50039	1751000000	0			1751000000	1	1.56619	1751000000	3	4.58259
1752000000	10	6.29363	1752000000	3	1.49936	1752000000	3			1752000000	3	1.56575	1752000000	10	4.57461
1753000000	11	6.28262	1753000000	1	1.49835	1753000000	1			1753000000	5	1.5653	1753000000	5	4.56664
1754000000	9	6.27163	1754000000	4	1.49733	1754000000	2			1754000000	1	1.56486	1754000000	6	4.55869
1755000000	11	6.26067	1755000000	2	1.49632	1755000000	1			1755000000	1	1.56442	1755000000	4	4.55076
1756000000	8	6.24973	1756000000	2	1.49531	1756000000	0			1756000000	2	1.56398	1756000000	11	4.54285
1757000000	2	6.23881	1757000000	5	1.49431	1757000000	0			1757000000	2	1.56354	1757000000	5	4.53495
1758000000	7	6.22792	1758000000	1	1.49331	1758000000	1			1758000000	0	1.56311	1758000000	5	4.52708
1759000000	5	6.21705	1759000000	1	1.49232	1759000000	2			1759000000	0	1.56267	1759000000	3	4.51922
1760000000	12	6.2062	1760000000	5	1.49133	1760000000	1			1760000000	2	1.56224	1760000000	6	4.51137
1761000000	11	6.19538	1761000000	0	1.49034	1761000000	2			1761000000	1	1.56181	1761000000	10	4.50355
1762000000	7	6.18458	1762000000	2	1.48935	1762000000	1			1762000000	3	1.56138	1762000000	4	4.49574
1763000000	8	6.1738	1763000000	1	1.48837	1763000000	3			1763000000	2	1.56095	1763000000	10	4.48795
1764000000	7	6.16305	1764000000	1	1.4874	1764000000	1			1764000000	0	1.56052	1764000000	7	4.48017
1765000000	13	6.15232	1765000000	0	1.48642	1765000000	0			1765000000	2	1.5601	1765000000	8	4.47242
1766000000	10	6.14161	1766000000	1	1.48545	1766000000	1			1766000000	2	1.55968	1766000000	6	4.46468
1767000000	4	6.13093	1767000000	1	1.48449	1767000000	1			1767000000	1	1.55926	1767000000	9	4.45695
1768000000	10	6.12027	1768000000	3	1.48352	1768000000	1			1768000000	2	1.55884	1768000000	5	4.44925
1769000000	12	6.10963	1769000000	0	1.48257	1769000000	1			1769000000	2	1.55842	1769000000	3	4.44156
1770000000	6	6.09902	1770000000	3	1.48161	1770000000	0			1770000000	1	1.558	1770000000	4	4.43389
1771000000	12	6.08842	1771000000	0	1.48066	1771000000	0			1771000000	1	1.55759	1771000000	8	4.42623
1772000000	10	6.07785	1772000000	2	1.47971	1772000000	0			1772000000	1	1.55717	1772000000	5	4.4186
1773000000	7	6.06731	1773000000	2	1.47877	1773000000	1			1773000000	4	1.55676	1773000000	7	4.41098
1774000000	3	6.05679	1774000000	3	1.47783	1774000000	0			1774000000	1	1.55635	1774000000	4	4.40337
1775000000	10	6.04629	1775000000	5	1.47689	1775000000	1			1775000000	2	1.55594	1775000000	4	4.39578
1776000000	8	6.03581	1776000000	1	1.47595	1776000000	1			1776000000	1	1.55554	1776000000	9	4.38821
1777000000	8	6.02535	1777000000	1	1.47502	1777000000	2			1777000000	4	1.55513	1777000000	4	4.38066
1778000000	5	6.01492	1778000000	3	1.4741	1778000000	3			1778000000	4	1.55473	1778000000	5	4.37312
1779000000	3	6.00451	1779000000	2	1.47317	1779000000	0			1779000000	1	1.55433	1779000000	11	4.3656
1780000000	7	5.99412	1780000000	5	1.47225	1780000000	3			1780000000	0	1.55393	1780000000	7	4.3581
1781000000	5	5.98376	1781000000	2	1.47134	1781000000	1			1781000000	2	1.55353	1781000000	6	4.35061
1782000000	12	5.97342	1782000000	1	1.47042	1782000000	3			1782000000	1	1.55313	1782000000	6	4.34314
1783000000	7	5.9631	1783000000	1	1.46951	1783000000	1			1783000000	2	1.55273	1783000000	5	4.33569
1784000000	10	5.9528	1784000000	3	1.46861	1784000000	0			1784000000	4	1.55234	1784000000	5	4.32825
1785000000	8	5.94252	1785000000	1	1.4677	1785000000	0			1785000000	1	1.55194	1785000000	8	4.32083
1786000000	8	5.93227	1786000000	3	1.4668	1786000000	0			1786000000	2	1.55155	1786000000	5	4.31343
1787000000	9	5.92204	1787000000	1	1.46591	1787000000	0			1787000000	1	1.55116	1787000000	8	4.30604
1788000000	8	5.91183	1788000000	3	1.46501	1788000000	1			1788000000	4	1.55077	1788000000	5	4.29866
1789000000	10	5.90164	1789000000	2	1.46412	1789000000	1			1789000000	1	1.55039	1789000000	6	4.29131
1790000000	8	5.89147	1790000000	2	1.46324	1790000000	2			1790000000	2	1.55	1790000000	9	4.28397
1791000000	6	5.88133	1791000000	4	1.46236	1791000000	2			1791000000	3	1.54962	1791000000	7	4.27665
1792000000	12	5.87121	1792000000	1	1.46148	1792000000	2			1792000000	2	1.54924	1792000000	11	4.26934
1793000000	11	5.86111	1793000000	3	1.4606	1793000000	1			1793000000	1	1.54885	1793000000	8	4.26205
1794000000	8	5.85103	1794000000	2	1.45973	1794000000	1			1794000000	3	1.54848	1794000000	6	4.25477
1795000000	3	5.84098	1795000000	2	1.45886	1795000000	1			1795000000	5	1.5481	1795000000	12	4.24751
1796000000	12	5.83094	1796000000	1	1.45799	1796000000	1			1796000000	3	1.54772	1796000000	7	4.24027
1797000000	2	5.82093	1797000000	4	1.45713	1797000000	2			1797000000	1	1.54735	1797000000	7	4.23305
1798000000	11	5.81094	1798000000	4	1.45627	1798000000	4			1798000000	4	1.54697	1798000000	4	4.22583
1799000000	10	5.80097	1799000000	2	1.45541	1799000000	2			1799000000	0	1.5466	1799000000	1	4.21864
1800000000	5	5.79102	1800000000	4	1.45456	1800000000	2			1800000000	5	1.54623	1800000000	6	4.21146
1801000000	7	5.7811	1801000000	2	1.4537	1801000000	2			1801000000	2	1.54586	1801000000	2	4.2043
1802000000	7	5.77119	1802000000	3	1.45286	1802000000	3			1802000000	1	1.54549	1802000000	3	4.19715
1803000000	7	5.76131	1803000000	0	1.45201	1803000000	0			1803000000	0	1.54512	1803000000	7	4.19002
1804000000	10	5.75145	1804000000	2	1.45117	1804000000	1			1804000000	3	1.54476	1804000000	10	4.1829
1805000000	11	5.74161	1805000000	0	1.45033	1805000000	2			1805000000	3	1.54439	1805000000	8	4.1758
1806000000	2	5.73179	1806000000	6	1.4495	1806000000	0			1806000000	2	1.54403	1806000000	7	4.16872
1807000000	5	5.72199	1807000000	3	1.44867	1807000000	0			1807000000	1	1.54367	1807000000	3	4.16165
1808000000	2	5.71221	1808000000	0	1.44784	1808000000	2			1808000000	2	1.54331	1808000000	1	4.1546
1809000000	6	5.70246	1809000000	4	1.44701	1809000000	1			1809000000	2	1.54295	1809000000	6	4.14756
1810000000	8	5.69272	1810000000	2	1.44619	1810000000	2			1810000000	1	1.5426	1810000000	6	4.14054
1811000000	13	5.68301	1811000000	3	1.44537	1811000000	3			1811000000	0	1.54224	1811000000	5	4.13353
1812000000	11	5.67331	1812000000	2	1.44456	1812000000	3			1812000000	3	1.54189	1812000000	8	4.12654
1813000000	7	5.66364	1813000000	2	1.44374	1813000000	0			1813000000	1	1.54153	1813000000	4	4.11957
1814000000	7	5.65399	1814000000	2	1.44293	1814000000	1			1814000000	2	1.54118	1814000000	7	4.11261
1815000000	5	5.64436	1815000000	3	1.44213	1815000000	0			1815000000	0	1.54083	1815000000	4	4.10566
1816000000	4	5.63475	1816000000	6	1.44132	1816000000	0			1816000000	0	1.54048	1816000000	2	4.09873
1817000000	5	5.62516	1817000000	2	1.44052	1817000000	1			1817000000	1	1.54014	1817000000	4	4.09182
1818000000	9	5.61559	1818000000	3	1.43972	1818000000	1			1818000000	2	1.53979	1818000000	7	4.08492
1819000000	6	5.60605	1819000000	0	1.43893	1819000000	0			1819000000	0	1.53944	1819000000	6	4.07804
1820000000	6	5.59652	1820000000	0	1.43813	1820000000	2			1820000000	5	1.5391	1820000000	4	4.07117
1821000000	6	5.58702	1821000000	6	1.43735	1821000000	2			1821000000	1	1.53876	1821000000	9	4.06431
1822000000	17	5.57753	1822000000	6	1.43656	1822000000	2			1822000000	6	1.53842	1822000000	9	4.05748
1823000000	12	5.56806	1823000000	4	1.43578	1823000000	1			1823000000	3	1.53808	1823000000	4	4.05065
1824000000	5	5.55862	1824000000	1	1.435	1824000000	1			1824000000	3	1.53774	1824000000	7	4.04385
1825000000	10	5.5492	1825000000	2	1.43422	1825000000	1			1825000000	4	1.5374	1825000000	6	4.03705
1826000000	9	5.53979	1826000000	0	1.43344	1826000000	2			1826000000	0	1.53707	1826000000	7	4.03028
1827000000	17	5.53041	1827000000	1	1.43267	1827000000	3			1827000000	3	1.53673	1827000000	0	4.02351
1828000000	15	5.52105	1828000000	2	1.4319	1828000000	1			1828000000	0	1.5364	1828000000	3	4.01677
1829000000	1	5.5117	1829000000	2	1.43114	1829000000	2			1829000000	1	1.53607	1829000000	6	4.01003
1830000000	7	5.50238	1830000000	4	1.43037	1830000000	0			1830000000	3	1.53574	1830000000	6	4.00331
1831000000	5	5.49308	1831000000	5	1.42961	1831000000	4			1831000000	4	1.53541	1831000000	2	3.99661
1832000000	4	5.4838	1832000000	1	1.42886	1832000000	4			1832000000	3	1.53508	1832000000	2	3.98992
1833000000	10	5.47453	1833000000	2	1.4281	1833000000	5			1833000000	4	1.53476	1833000000	9	3.98325
1834000000	7	5.46529	1834000000	1	1.42735	1834000000	1			1834000000	1	1.53443	1834000000	5	3.97659
1835000000	7	5.45607	1835000000	3	1.4266	1835000000	1			1835000000	2	1.53411	1835000000	6	3.96995
1836000000	8	5.44687	1836000000	0	1.42586	1836000000	1			1836000000	1	1.53378	1836000000	7	3.96332
1837000000	7	5.43768	1837000000	2	1.42511	1837000000	3			1837000000	2	1.53346	1837000000	3	3.9567
1838000000	7	5.42852	1838000000	1	1.42437	1838000000	1			1838000000	0	1.53314	1838000000	3	3.9501
1839000000	7	5.41938	1839000000	3	1.42363	1839000000	1			1839000000	3	1.53282	1839000000	6	3.94352
1840000000	9	5.41025	1840000000	1	1.4229	1840000000	2			1840000000	2	1.5325	1840000000	7	3.93695
1841000000	8	5.40115	1841000000	3	1.42217	1841000000	0			1841000000	2	1.53219	1841000000	6	3.93039
1842000000	6	5.39207	1842000000	2	1.42144	1842000000	1			1842000000	2	1.53187	1842000000	6	3.92385
1843000000	9	5.383	1843000000	4	1.42071	1843000000	0			1843000000	1	1.53156	1843000000	6	3.91732
1844000000	3	5.37396	1844000000	3	1.41999	1844000000	1			1844000000	3	1.53124	1844000000	4	3.91081
1845000000	3	5.36493	1845000000	2	1.41926	1845000000	0			1845000000	2	1.53093	1845000000	6	3.90431
1846000000	2	5.35593	1846000000	1	1.41855	1846000000	0			1846000000	2	1.53062	1846000000	4	3.89783
1847000000	6	5.34694	1847000000	1	1.41783	1847000000	0			1847000000	2	1.53031	1847000000	2	3.89136
1848000000	8	5.33797	1848000000	4	1.41712	1848000000	0			1848000000	1	1.53	1848000000	4	3.8849
1849000000	5	5.32903	1849000000	3	1.41641	1849000000	1			1849000000	1	1.5297	1849000000	7	3.87846
1850000000	8	5.3201	1850000000	6	1.4157	1850000000	0			1850000000	5	1.52939	1850000000	5	3.87203
1851000000	5	5.31119	1851000000	0	1.41499	1851000000	1			1851000000	1	1.52909	1851000000	4	3.86562
1852000000	6	5.3023	1852000000	3	1.41429	1852000000	1			1852000000	2	1.52878	1852000000	11	3.85922
1853000000	12	5.29343	1853000000	3	1.41359	1853000000	2			1853000000	2	1.52848	1853000000	0	3.85283
1854000000	6	5.28458	1854000000	3	1.41289	1854000000	0			1854000000	1	1.52818	1854000000	3	3.84646
1855000000	7	5.27575	1855000000	3	1.4122	1855000000	1			1855000000	3	1.52788	1855000000	6	3.84011
1856000000	3	5.26693	1856000000	4	1.4115	1856000000	1			1856000000	2	1.52758	1856000000	7	3.83376
1857000000	7	5.25814	1857000000	0	1.41082	1857000000	4			1857000000	0	1.52728	1857000000	9	3.82744
1858000000	6	5.24936	1858000000	2	1.41013	1858000000	2			1858000000	1	1.52698	1858000000	5	3.82112
1859000000	8	5.24061	1859000000	4	1.40944	1859000000	1			1859000000	0	1.52669	1859000000	3	3.81482
1860000000	5	5.23187	1860000000	2	1.40876	1860000000	0			1860000000	4	1.52639	1860000000	6	3.80853
1861000000	3	5.22315	1861000000	0	1.40808	1861000000	0			1861000000	3	1.5261	1861000000	6	3.80226
1862000000	11	5.21445	1862000000	5	1.40741	1862000000	0			1862000000	1	1.52581	1862000000	8	3.796
1863000000	6	5.20577	1863000000	3	1.40673	1863000000	0			1863000000	3	1.52552	1863000000	6	3.78976
1864000000	9	5.19711	1864000000	2	1.40606	1864000000	1			1864000000	2	1.52523	1864000000	4	3.78353
1865000000	5	5.18847	1865000000	3	1.40539	1865000000	1			1865000000	1	1.52494	1865000000	4	3.77731
1866000000	8	5.17984	1866000000	2	1.40472	1866000000	0			1866000000	3	1.52465	1866000000	0	3.77111
1867000000	5	5.17124	1867000000	7	1.40406	1867000000	5			1867000000	1	1.52436	1867000000	6	3.76492
1868000000	7	5.16265	1868000000	4	1.4034	1868000000	2			1868000000	1	1.52408	1868000000	4	3.75874
1869000000	11	5.15408	1869000000	0	1.40274	1869000000	0			1869000000	2	1.5238	1869000000	8	3.75258
1870000000	9	5.14553	1870000000	2	1.40208	1870000000	0			1870000000	4	1.52351	1870000000	7	3.74643
1871000000	12	5.137	1871000000	3	1.40143	1871000000	0			1871000000	3	1.52323	1871000000	7	3.74029
1872000000	9	5.12849	1872000000	0	1.40077	1872000000	1			1872000000	1	1.52295	1872000000	4	3.73417
1873000000	4	5.11999	1873000000	2	1.40012	1873000000	0			1873000000	2	1.52267	1873000000	6	3.72806
1874000000	5	5.11152	1874000000	0	1.39948	1874000000	1			1874000000	1	1.52239	1874000000	7	3.72197
1875000000	4	5.10306	1875000000	4	1.39883	1875000000	3			1875000000	3	1.52211	1875000000	4	3.71589
1876000000	5	5.09462	1876000000	3	1.39819	1876000000	0			1876000000	1	1.52183	1876000000	4	3.70982
1877000000	12	5.0862	1877000000	3	1.39755	1877000000	0			1877000000	1	1.52156	1877000000	4	3.70376
1878000000	5	5.07779	1878000000	1	1.39691	1878000000	1			1878000000	2	1.52128	1878000000	8	3.69772
1879000000	6	5.06941	1879000000	3	1.39628	1879000000	0			1879000000	3	1.52101	1879000000	3	3.69169
1880000000	5	5.06104	1880000000	0	1.39564	1880000000	2			1880000000	1	1.52074	1880000000	8	3.68568
1881000000	5	5.05269	1881000000	3	1.39501	1881000000	1			1881000000	2	1.52047	1881000000	6	3.67968
1882000000	9	5.04436	1882000000	2	1.39439	1882000000	1			1882000000	2	1.5202	1882000000	4	3.67369
1883000000	3	5.03605	1883000000	1	1.39376	1883000000	1			1883000000	3	1.51993	1883000000	4	3.66772
1884000000	7	5.02775	1884000000	1	1.39314	1884000000	0			1884000000	2	1.51966	1884000000	3	3.66175
1885000000	9	5.01948	1885000000	2	1.39252	1885000000	0			1885000000	2	1.51939	1885000000	2	3.65581
1886000000	5	5.01122	1886000000	2	1.3919	1886000000	0			1886000000	1	1.51912	1886000000	4	3.64987
1887000000	12	5.00297	1887000000	0	1.39128	1887000000	0			1887000000	3	1.51886	1887000000	7	3.64395
1888000000	6	4.99475	1888000000	0	1.39067	1888000000	1			1888000000	2	1.51859	1888000000	4	3.63804
1889000000	3	4.98655	1889000000	3	1.39005	1889000000	0			1889000000	2	1.51833	1889000000	6	3.63214
1890000000	5	4.97836	1890000000	1	1.38944	1890000000	1			1890000000	2	1.51807	1890000000	8	3.62626
1891000000	7	4.97019	1891000000	2	1.38884	1891000000	0			1891000000	0	1.51781	1891000000	6	3.62039
1892000000	5	4.96203	1892000000	4	1.38823	1892000000	2			1892000000	1	1.51755	1892000000	6	3.61453
1893000000	9	4.9539	1893000000	7	1.38763	1893000000	0			1893000000	3	1.51729	1893000000	7	3.60869
1894000000	6	4.94578	1894000000	6	1.38703	1894000000	0			1894000000	2	1.51703	1894000000	9	3.60286
1895000000	5	4.93768	1895000000	2	1.38643	1895000000	1			1895000000	1	1.51677	1895000000	5	3.59704
1896000000	9	4.9296	1896000000	1	1.38583	1896000000	1			1896000000	2	1.51652	1896000000	9	3.59124
1897000000	8	4.92153	1897000000	1	1.38524	1897000000	4			1897000000	1	1.51626	1897000000	2	3.58544
1898000000	6	4.91349	1898000000	2	1.38465	1898000000	1			1898000000	4	1.51601	1898000000	6	3.57966
1899000000	9	4.90546	1899000000	3	1.38406	1899000000	1			1899000000	1	1.51575	1899000000	3	3.5739
1900000000	5	4.89744	1900000000	3	1.38347	1900000000	2			1900000000	1	1.5155	1900000000	7	3.56814
1901000000	6	4.88945	1901000000	5	1.38289	1901000000	0			1901000000	1	1.51525	1901000000	6	3.5624
1902000000	17	4.88147	1902000000	2	1.38231	1902000000	0			1902000000	2	1.515	1902000000	7	3.55667
1903000000	9	4.87351	1903000000	1	1.38172	1903000000	2			1903000000	1	1.51475	1903000000	3	3.55096
1904000000	2	4.86556	1904000000	0	1.38115	1904000000	0			1904000000	5	1.5145	1904000000	7	3.54525
1905000000	9	4.85764	1905000000	3	1.38057	1905000000	1			1905000000	1	1.51425	1905000000	0	3.53956
1906000000	7	4.84973	1906000000	2	1.38	1906000000	2			1906000000	1	1.51401	1906000000	8	3.53388
1907000000	4	4.84184	1907000000	4	1.37942	1907000000	3			1907000000	0	1.51376	1907000000	1	3.52822
1908000000	12	4.83396	1908000000	1	1.37885	1908000000	0			1908000000	0	1.51352	1908000000	7	3.52256
1909000000	10	4.8261	1909000000	2	1.37829	1909000000	0			1909000000	4	1.51327	1909000000	5	3.51692
1910000000	8	4.81826	1910000000	1	1.37772	1910000000	0			1910000000	0	1.51303	1910000000	8	3.5113
1911000000	7	4.81044	1911000000	2	1.37716	1911000000	1			1911000000	0	1.51279	1911000000	10	3.50568
1912000000	4	4.80263	1912000000	5	1.3766	1912000000	1			1912000000	3	1.51255	1912000000	9	3.50008
1913000000	3	4.79484	1913000000	2	1.37604	1913000000	3			1913000000	1	1.51231	1913000000	5	3.49448
1914000000	5	4.78706	1914000000	5	1.37548	1914000000	0			1914000000	4	1.51207	1914000000	3	3.48891
1915000000	3	4.77931	1915000000	4	1.37492	1915000000	0			1915000000	1	1.51183	1915000000	7	3.48334
1916000000	10	4.77156	1916000000	1	1.37437	1916000000	2			1916000000	3	1.51159	1916000000	5	3.47779
1917000000	6	4.76384	1917000000	2	1.37382	1917000000	3			1917000000	0	1.51136	1917000000	2	3.47224
1918000000	2	4.75613	1918000000	3	1.37327	1918000000	1			1918000000	5	1.51112	1918000000	3	3.46671
1919000000	9	4.74844	1919000000	2	1.37272	1919000000	2			1919000000	3	1.51089	1919000000	2	3.4612
1920000000	7	4.74077	1920000000	1	1.37218	1920000000	0			1920000000	0	1.51065	1920000000	4	3.45569
1921000000	12	4.73311	1921000000	2	1.37164	1921000000	2			1921000000	3	1.51042	1921000000	5	3.4502
1922000000	5	4.72547	1922000000	2	1.3711	1922000000	2			1922000000	1	1.51019	1922000000	7	3.44472
1923000000	11	4.71785	1923000000	4	1.37056	1923000000	0			1923000000	2	1.50996	1923000000	3	3.43925
1924000000	8	4.71024	1924000000	0	1.37002	1924000000	0			1924000000	2	1.50973	1924000000	5	3.43379
1925000000	7	4.70265	1925000000	1	1.36949	1925000000	2			1925000000	1	1.5095	1925000000	4	3.42835
1926000000	3	4.69507	1926000000	5	1.36895	1926000000	2			1926000000	5	1.50927	1926000000	4	3.42292
1927000000	5	4.68752	1927000000	1	1.36842	1927000000	1			1927000000	2	1.50904	1927000000	5	3.41749
1928000000	5	4.67997	1928000000	1	1.36789	1928000000	2			1928000000	5	1.50882	1928000000	6	3.41209
1929000000	4	4.67245	1929000000	4	1.36737	1929000000	2			1929000000	4	1.50859	1929000000	5	3.40669
1930000000	13	4.66494	1930000000	0	1.36684	1930000000	1			1930000000	1	1.50836	1930000000	2	3.4013
1931000000	2	4.65745	1931000000	1	1.36632	1931000000	1			1931000000	4	1.50814	1931000000	4	3.39593
1932000000	9	4.64997	1932000000	2	1.3658	1932000000	1			1932000000	2	1.50792	1932000000	5	3.39057
1933000000	8	4.64251	1933000000	4	1.36528	1933000000	0			1933000000	1	1.5077	1933000000	4	3.38522
1934000000	6	4.63506	1934000000	1	1.36476	1934000000	2			1934000000	3	1.50747	1934000000	5	3.37988
1935000000	7	4.62763	1935000000	1	1.36425	1935000000	2			1935000000	2	1.50725	1935000000	9	3.37456
1936000000	5	4.62022	1936000000	1	1.36373	1936000000	1			1936000000	0	1.50703	1936000000	2	3.36925
1937000000	6	4.61282	1937000000	1	1.36322	1937000000	1			1937000000	2	1.50681	1937000000	5	3.36394
1938000000	8	4.60544	1938000000	0	1.36271	1938000000	2			1938000000	2	1.5066	1938000000	2	3.35865
1939000000	10	4.59808	1939000000	1	1.36221	1939000000	0			1939000000	0	1.50638	1939000000	6	3.35337
1940000000	7	4.59073	1940000000	2	1.3617	1940000000	3			1940000000	2	1.50616	1940000000	12	3.34811
1941000000	3	4.5834	1941000000	4	1.3612	1941000000	1			1941000000	3	1.50595	1941000000	1	3.34285
1942000000	9	4.57608	1942000000	1	1.3607	1942000000	1			1942000000	4	1.50573	1942000000	4	3.33761
1943000000	6	4.56878	1943000000	0	1.3602	1943000000	0			1943000000	2	1.50552	1943000000	3	3.33238
1944000000	7	4.56149	1944000000	3	1.3597	1944000000	2			1944000000	0	1.50531	1944000000	1	3.32716
1945000000	6	4.55422	1945000000	1	1.3592	1945000000	2			1945000000	1	1.50509	1945000000	4	3.32195
1946000000	7	4.54697	1946000000	3	1.35871	1946000000	2			1946000000	1	1.50488	1946000000	8	3.31675
1947000000	4	4.53973	1947000000	1	1.35822	1947000000	1			1947000000	1	1.50467	1947000000	3	3.31156
1948000000	2	4.53251	1948000000	2	1.35772	1948000000	0			1948000000	4	1.50446	1948000000	6	3.30639
1949000000	10	4.5253	1949000000	2	1.35724	1949000000	0			1949000000	2	1.50425	1949000000	6	3.30123
1950000000	6	4.51811	1950000000	2	1.35675	1950000000	1			1950000000	1	1.50405	1950000000	5	3.29607
1951000000	5	4.51093	1951000000	0	1.35626	1951000000	0			1951000000	3	1.50384	1951000000	4	3.29093
1952000000	7	4.50377	1952000000	1	1.35578	1952000000	1			1952000000	3	1.50363	1952000000	7	3.28581
1953000000	11	4.49663	1953000000	2	1.3553	1953000000	1			1953000000	4	1.50343	1953000000	4	3.28069
1954000000	7	4.4895	1954000000	0	1.35482	1954000000	1			1954000000	5	1.50322	1954000000	4	3.27558
1955000000	3	4.48238	1955000000	1	1.35434	1955000000	0			1955000000	1	1.50302	1955000000	5	3.27049
1956000000	5	4.47529	1956000000	1	1.35387	1956000000	0			1956000000	3	1.50281	1956000000	6	3.2654
1957000000	4	4.4682	1957000000	3	1.35339	1957000000	1			1957000000	1	1.50261	1957000000	9	3.26033
1958000000	8	4.46113	1958000000	1	1.35292	1958000000	3			1958000000	3	1.50241	1958000000	9	3.25527
1959000000	5	4.45408	1959000000	2	1.35245	1959000000	2			1959000000	2	1.50221	1959000000	5	3.25022
1960000000	7	4.44704	1960000000	2	1.35198	1960000000	2			1960000000	1	1.50201	1960000000	2	3.24518
1961000000	10	4.44002	1961000000	4	1.35151	1961000000	2			1961000000	3	1.50181	1961000000	3	3.24015
1962000000	7	4.43301	1962000000	1	1.35105	1962000000	0			1962000000	4	1.50161	1962000000	4	3.23514
1963000000	5	4.42602	1963000000	2	1.35058	1963000000	1			1963000000	2	1.50141	1963000000	5	3.23013
1964000000	6	4.41904	1964000000	3	1.35012	1964000000	0			1964000000	0	1.50121	1964000000	4	3.22514
1965000000	7	4.41208	1965000000	2	1.34966	1965000000	1			1965000000	1	1.50102	1965000000	13	3.22015
1966000000	8	4.40513	1966000000	1	1.3492	1966000000	2			1966000000	4	1.50082	1966000000	6	3.21518
1967000000	9	4.3982	1967000000	2	1.34874	1967000000	4			1967000000	2	1.50063	1967000000	9	3.21022
1968000000	7	4.39129	1968000000	2	1.34829	1968000000	1			1968000000	1	1.50043	1968000000	3	3.20527
1969000000	8	4.38438	1969000000	2	1.34784	1969000000	1			1969000000	5	1.50024	1969000000	3	3.20033
1970000000	8	4.3775	1970000000	0	1.34738	1970000000	4			1970000000	2	1.50005	1970000000	5	3.1954
1971000000	4	4.37062	1971000000	1	1.34693	1971000000	2			1971000000	1	1.49985	1971000000	5	3.19048
1972000000	8	4.36377	1972000000	4	1.34648	1972000000	2			1972000000	3	1.49966	1972000000	3	3.18557
1973000000	6	4.35692	1973000000	3	1.34604	1973000000	2			1973000000	1	1.49947	1973000000	7	3.18068
1974000000	3	4.3501	1974000000	0	1.34559	1974000000	5			1974000000	2	1.49928	1974000000	3	3.17579
1975000000	6	4.34328	1975000000	1	1.34515	1975000000	1			1975000000	0	1.49909	1975000000	4	3.17092
1976000000	9	4.33648	1976000000	2	1.34471	1976000000	0			1976000000	0	1.4989	1976000000	3	3.16605
1977000000	8	4.3297	1977000000	2	1.34427	1977000000	1			1977000000	2	1.49872	1977000000	4	3.1612
1978000000	4	4.32293	1978000000	2	1.34383	1978000000	2			1978000000	5	1.49853	1978000000	6	3.15636
1979000000	5	4.31618	1979000000	5	1.34339	1979000000	1			1979000000	1	1.49834	1979000000	4	3.15153
1980000000	8	4.30944	1980000000	2	1.34296	1980000000	3			1980000000	2	1.49816	1980000000	3	3.14671
1981000000	5	4.30271	1981000000	2	1.34252	1981000000	2			1981000000	1	1.49797	1981000000	3	3.1419
1982000000	5	4.296	1982000000	0	1.34209	1982000000	1			1982000000	2	1.49779	1982000000	5	3.1371
1983000000	12	4.2893	1983000000	0	1.34166	1983000000	4			1983000000	3	1.49761	1983000000	3	3.13231
1984000000	7	4.28262	1984000000	1	1.34123	1984000000	0			1984000000	2	1.49742	1984000000	5	3.12753
1985000000	2	4.27596	1985000000	1	1.34081	1985000000	1			1985000000	1	1.49724	1985000000	6	3.12276
1986000000	9	4.2693	1986000000	0	1.34038	1986000000	2			1986000000	1	1.49706	1986000000	5	3.118
1987000000	8	4.26266	1987000000	2	1.33996	1987000000	1			1987000000	0	1.49688	1987000000	9	3.11326
1988000000	3	4.25604	1988000000	2	1.33953	1988000000	1			1988000000	3	1.4967	1988000000	10	3.10852
1989000000	6	4.24943	1989000000	1	1.33911	1989000000	0			1989000000	2	1.49652	1989000000	6	3.1038
1990000000	5	4.24283	1990000000	0	1.33869	1990000000	3			1990000000	0	1.49634	1990000000	8	3.09908
1991000000	7	4.23625	1991000000	2	1.33828	1991000000	2			1991000000	0	1.49617	1991000000	7	3.09437
1992000000	9	4.22969	1992000000	1	1.33786	1992000000	1			1992000000	2	1.49599	1992000000	5	3.08968
1993000000	5	4.22313	1993000000	3	1.33745	1993000000	2			1993000000	0	1.49581	1993000000	6	3.085
1994000000	4	4.21659	1994000000	4	1.33703	1994000000	2			1994000000	3	1.49564	1994000000	5	3.08032
1995000000	2	4.21007	1995000000	1	1.33662	1995000000	0			1995000000	0	1.49546	1995000000	5	3.07566
1996000000	8	4.20356	1996000000	3	1.33621	1996000000	1			1996000000	2	1.49529	1996000000	7	3.07101
[truncated: 2,003 more rows]

## Sheet: Fig.4a
UV-Vis spectra of natural Basswood and corresponding RTP wood
basswood (smooth)		RTP wood (smooth)
Wavelength (nm)	Absorbance (a.u.)	Wavelength (nm)	Absorbance (a.u.)
800	0.03355	800	0.10768
799	0.03362	799	0.10769
798	0.03359	798	0.10771
797	0.0339	797	0.10772
796	0.03407	796	0.10773
795	0.03417	795	0.10774
794	0.03438	794	0.10776
793	0.03455	793	0.10777
792	0.03486	792	0.10778
791	0.035	791	0.1078
790	0.03514	790	0.10781
789	0.03562	789	0.10776
788	0.03579	788	0.10786
787	0.036	787	0.10781
786	0.03614	786	0.10776
785	0.03628	785	0.1081
784	0.03648	784	0.10805
783	0.03676	783	0.1079
782	0.037	782	0.10786
781	0.03714	781	0.10781
780	0.03731	780	0.10786
779	0.03759	779	0.10781
778	0.03776	778	0.10781
777	0.03803	777	0.10814
776	0.03821	776	0.10819
775	0.03838	775	0.10819
774	0.03866	774	0.10829
773	0.03893	773	0.10824
772	0.03914	772	0.10843
771	0.03938	771	0.10843
770	0.03976	770	0.10848
769	0.04003	769	0.10857
768	0.0401	768	0.10852
767	0.04048	767	0.10852
766	0.04076	766	0.10857
765	0.04076	765	0.10857
764	0.04093	764	0.10857
763	0.04107	763	0.10852
762	0.04128	762	0.10852
761	0.04155	761	0.10852
760	0.04179	760	0.10862
759	0.04207	759	0.10848
758	0.04228	758	0.10871
757	0.04252	757	0.10876
756	0.04279	756	0.10871
755	0.04293	755	0.10862
754	0.04324	754	0.10862
753	0.04352	753	0.10862
752	0.0439	752	0.10871
751	0.04434	751	0.10862
750	0.04466	750	0.10867
749	0.0449	749	0.10857
748	0.04514	748	0.10862
747	0.04548	747	0.10862
746	0.04597	746	0.10857
745	0.04624	745	0.10881
744	0.04666	744	0.10905
743	0.04693	743	0.109
742	0.04728	742	0.10919
741	0.04745	741	0.10952
740	0.04783	740	0.10981
739	0.04831	739	0.10995
738	0.04872	738	0.11029
737	0.049	737	0.11019
736	0.04959	736	0.11029
735	0.05014	735	0.11048
734	0.05041	734	0.11071
733	0.05076	733	0.1109
732	0.05114	732	0.111
731	0.05141	731	0.11129
730	0.05176	730	0.11148
729	0.05217	729	0.11167
728	0.05252	728	0.1119
727	0.05283	727	0.11224
726	0.05334	726	0.11248
725	0.05366	725	0.1129
724	0.05414	724	0.1131
723	0.05462	723	0.11329
722	0.05486	722	0.11381
721	0.05524	721	0.11414
720	0.05586	720	0.11424
719	0.05621	719	0.11452
718	0.05669	718	0.11495
717	0.05683	717	0.11519
716	0.05724	716	0.11571
715	0.05755	715	0.11614
714	0.05807	714	0.11648
713	0.05831	713	0.11657
712	0.05876	712	0.1171
711	0.05903	711	0.11738
710	0.05941	710	0.11752
709	0.05976	709	0.11795
708	0.06021	708	0.11814
707	0.06059	707	0.11838
706	0.06107	706	0.11857
705	0.06166	705	0.119
704	0.06228	704	0.11919
703	0.06279	703	0.11952
702	0.06334	702	0.11967
701	0.0639	701	0.11976
700	0.06438	700	0.11986
699	0.06493	699	0.12
698	0.06545	698	0.1201
697	0.06576	697	0.12005
696	0.06631	696	0.12019
695	0.06683	695	0.12038
694	0.06728	694	0.12038
693	0.06783	693	0.12048
692	0.06848	692	0.12067
691	0.06897	691	0.12071
690	0.06955	690	0.1209
689	0.07017	689	0.121
688	0.07083	688	0.12114
687	0.07128	687	0.12133
686	0.07186	686	0.12157
685	0.07255	685	0.12171
684	0.07331	684	0.12171
683	0.07393	683	0.12176
682	0.07462	682	0.12181
681	0.07524	681	0.12181
680	0.07586	680	0.12171
679	0.07655	679	0.1219
678	0.07731	678	0.122
677	0.07772	677	0.12205
676	0.07831	676	0.12205
675	0.07883	675	0.12195
674	0.07934	674	0.12162
673	0.07983	673	0.12176
672	0.08052	672	0.12171
671	0.08121	671	0.12176
670	0.0819	670	0.12162
669	0.08266	669	0.12162
668	0.08352	668	0.12171
667	0.08424	667	0.12148
666	0.08486	666	0.12148
665	0.08548	665	0.12133
664	0.08628	664	0.12124
663	0.08693	663	0.1211
662	0.08762	662	0.121
661	0.08848	661	0.1211
660	0.08907	660	0.12119
659	0.08986	659	0.12124
658	0.09079	658	0.12095
657	0.09155	657	0.1209
656	0.09217	656	0.12086
655	0.0929	655	0.12086
654	0.09366	654	0.12086
653	0.09452	653	0.12095
652	0.09545	652	0.12071
651	0.09631	651	0.12076
650	0.09707	650	0.12081
649	0.09779	649	0.121
648	0.09876	648	0.12086
647	0.09972	647	0.12076
646	0.10052	646	0.12076
645	0.10152	645	0.12067
644	0.10245	644	0.12062
643	0.10328	643	0.12052
642	0.10431	642	0.12057
641	0.10531	641	0.12071
640	0.10621	640	0.12067
639	0.10717	639	0.12062
638	0.10797	638	0.12076
637	0.10897	637	0.12095
636	0.11017	636	0.121
635	0.11107	635	0.121
634	0.112	634	0.1211
633	0.11297	633	0.12114
632	0.1139	632	0.12133
631	0.11497	631	0.12138
630	0.11607	630	0.12133
629	0.1171	629	0.12119
628	0.11817	628	0.121
627	0.11941	627	0.121
626	0.12052	626	0.12124
625	0.12159	625	0.12119
624	0.12262	624	0.12138
623	0.12379	623	0.12143
622	0.12483	622	0.12143
621	0.12607	621	0.12157
620	0.12741	620	0.12157
619	0.12855	619	0.12138
618	0.12966	618	0.12148
617	0.13086	617	0.12138
616	0.13203	616	0.12148
615	0.13341	615	0.12157
614	0.13466	614	0.12162
613	0.13586	613	0.12157
612	0.13697	612	0.12176
611	0.13821	611	0.12171
610	0.13952	610	0.1219
609	0.14093	609	0.1221
608	0.1421	608	0.1221
607	0.14324	607	0.12224
606	0.14448	606	0.12238
605	0.14576	605	0.12233
604	0.14721	604	0.12257
603	0.14862	603	0.12248
602	0.1501	602	0.12262
601	0.15141	601	0.12271
600	0.15286	600	0.12281
599	0.15431	599	0.12281
598	0.15552	598	0.12286
597	0.157	597	0.123
596	0.15831	596	0.12314
595	0.15972	595	0.1231
594	0.16114	594	0.12305
593	0.16269	593	0.1231
592	0.16403	592	0.12324
591	0.16528	591	0.12319
590	0.16669	590	0.12343
589	0.16803	589	0.12357
588	0.16962	588	0.12381
587	0.17107	587	0.12414
586	0.17234	586	0.12438
585	0.17386	585	0.12438
584	0.17517	584	0.12462
583	0.17662	583	0.12452
582	0.17821	582	0.12438
581	0.17959	581	0.12443
580	0.18114	580	0.12476
579	0.1829	579	0.12457
578	0.18459	578	0.12476
577	0.18617	577	0.12514
576	0.18786	576	0.12514
575	0.18938	575	0.12533
574	0.19093	574	0.12543
573	0.19252	573	0.12581
572	0.19421	572	0.1259
571	0.19569	571	0.1259
570	0.19728	570	0.1261
569	0.199	569	0.12605
568	0.20055	568	0.12595
567	0.20217	567	0.126
566	0.2039	566	0.12595
565	0.20545	565	0.126
564	0.20683	564	0.12624
563	0.20845	563	0.12614
562	0.21003	562	0.12638
561	0.21166	561	0.12686
560	0.21341	560	0.1271
559	0.21503	559	0.1271
558	0.21662	558	0.12776
557	0.21852	557	0.12786
556	0.22024	556	0.1279
555	0.2221	555	0.128
554	0.22417	554	0.1279
553	0.22586	553	0.12833
552	0.22769	552	0.12843
551	0.22934	551	0.12871
550	0.23097	550	0.12905
549	0.23262	549	0.12943
548	0.23455	548	0.12986
547	0.23621	547	0.13033
546	0.23793	546	0.13057
545	0.23983	545	0.13095
544	0.24179	544	0.13105
543	0.24372	543	0.13152
542	0.24572	542	0.13176
541	0.24752	541	0.132
540	0.24928	540	0.13243
539	0.25103	539	0.13267
538	0.2531	538	0.133
537	0.25507	537	0.13314
536	0.2571	536	0.13329
535	0.25934	535	0.13352
534	0.26152	534	0.13371
533	0.26376	533	0.13414
532	0.26576	532	0.13424
531	0.26779	531	0.13448
530	0.26986	530	0.13495
529	0.27203	529	0.13533
528	0.27407	528	0.13543
527	0.27628	527	0.13571
526	0.27828	526	0.13586
525	0.28014	525	0.13619
524	0.28238	524	0.13648
523	0.28472	523	0.1369
522	0.2871	522	0.13714
521	0.28941	521	0.13767
520	0.29155	520	0.13819
519	0.29352	519	0.13848
518	0.29597	518	0.13895
517	0.2981	517	0.13919
516	0.30031	516	0.13957
515	0.30241	515	0.14029
514	0.30434	514	0.14062
513	0.30652	513	0.14133
512	0.30866	512	0.14167
511	0.3109	511	0.14229
510	0.31321	510	0.14276
509	0.31517	509	0.1431
508	0.31738	508	0.14362
507	0.31955	507	0.14424
506	0.32148	506	0.14467
505	0.32345	505	0.14548
504	0.32541	504	0.14595
503	0.32772	503	0.14643
502	0.32993	502	0.1469
501	0.332	501	0.14738
500	0.33431	500	0.1479
499	0.33648	499	0.14876
498	0.33848	498	0.14924
497	0.34066	497	0.15
496	0.34266	496	0.15071
495	0.34459	495	0.15129
494	0.34645	494	0.15181
493	0.34828	493	0.15271
492	0.35031	492	0.15319
491	0.35238	491	0.154
490	0.35445	490	0.15467
489	0.35634	489	0.15538
488	0.35841	488	0.15605
487	0.36031	487	0.15667
486	0.36197	486	0.15738
485	0.3639	485	0.15814
484	0.36555	484	0.15871
483	0.36752	483	0.15948
482	0.36934	482	0.16038
481	0.3711	481	0.16119
480	0.37303	480	0.16181
479	0.37469	479	0.16257
478	0.37634	478	0.1631
477	0.37831	477	0.1641
476	0.38014	476	0.16457
475	0.38207	475	0.16552
474	0.38372	474	0.16619
473	0.38562	473	0.16695
472	0.38734	472	0.16781
471	0.38931	471	0.16886
470	0.39086	470	0.16971
469	0.39248	469	0.17057
468	0.3941	468	0.17124
467	0.39617	467	0.17214
466	0.39797	466	0.17314
465	0.39962	465	0.17414
464	0.40138	464	0.17519
463	0.40321	463	0.17619
462	0.4049	462	0.17695
461	0.40669	461	0.17767
460	0.40828	460	0.17862
459	0.4099	459	0.17971
458	0.41162	458	0.18067
457	0.41345	457	0.18152
456	0.41541	456	0.18233
455	0.41738	455	0.18357
454	0.41938	454	0.18438
453	0.42107	453	0.18557
452	0.42314	452	0.18667
451	0.42507	451	0.18743
450	0.42714	450	0.18843
449	0.42928	449	0.18952
448	0.4311	448	0.19048
447	0.43324	447	0.19195
446	0.43517	446	0.19305
445	0.43752	445	0.194
444	0.43893	444	0.19481
443	0.4411	443	0.19548
442	0.44269	442	0.19671
441	0.44514	441	0.198
440	0.44717	440	0.19929
439	0.44931	439	0.20043
438	0.45121	438	0.2019
437	0.45348	437	0.203
436	0.45597	436	0.20467
435	0.45821	435	0.20552
434	0.46028	434	0.20633
433	0.46279	433	0.20776
432	0.46503	432	0.20881
431	0.46759	431	0.20976
430	0.47024	430	0.21148
429	0.47276	429	0.21262
428	0.47538	428	0.21405
427	0.47797	427	0.21538
426	0.48048	426	0.21643
425	0.48321	425	0.21748
424	0.48666	424	0.21876
423	0.48993	423	0.22043
422	0.49286	422	0.22186
421	0.49603	421	0.22271
420	0.4989	420	0.22419
419	0.50231	419	0.22581
418	0.50621	418	0.22738
417	0.50972	417	0.22867
416	0.51283	416	0.23062
415	0.51734	415	0.23167
414	0.52172	414	0.2339
413	0.526	413	0.236
412	0.53031	412	0.23771
411	0.53517	411	0.2399
410	0.53976	410	0.242
409	0.54493	409	0.24352
408	0.55	408	0.24576
407	0.55545	407	0.24724
406	0.56162	406	0.2491
405	0.56755	405	0.2511
404	0.57403	404	0.25348
403	0.58014	403	0.25567
402	0.58659	402	0.25781
401	0.59279	401	0.26048
400	0.59952	400	0.2629
399	0.60703	399	0.26548
398	0.61424	398	0.26762
397	0.62197	397	0.27005
396	0.62948	396	0.27257
395	0.63686	395	0.2749
394	0.64503	394	0.27762
393	0.65293	393	0.28
392	0.66138	392	0.28224
391	0.67155	391	0.28476
390	0.68169	390	0.28752
389	0.69045	389	0.29071
388	0.69959	388	0.2939
387	0.71072	387	0.2971
386	0.71972	386	0.30043
385	0.72917	385	0.30381
384	0.73893	384	0.30633
383	0.74914	383	0.30933
382	0.75928	382	0.31305
381	0.76966	381	0.31543
380	0.77948	380	0.31819
379	0.78955	379	0.32119
378	0.80128	378	0.32424
377	0.81172	377	0.32652
376	0.82328	376	0.32976
375	0.83421	375	0.33329
374	0.84528	374	0.33629
373	0.85717	373	0.33938
372	0.86824	372	0.34271
371	0.88093	371	0.34652
370	0.89131	370	0.349
369	0.90359	369	0.3519
368	0.91693	368	0.3549
367	0.92731	367	0.35805
366	0.93972	366	0.36086
365	0.95021	365	0.36467
364	0.96366	364	0.36771
363	0.97534	363	0.37238
362	0.98369	362	0.376
361	0.99383	361	0.37967
360	1.00452	360	0.38467
359	1.01783	359	0.38857
358	1.02486	358	0.39271
357	1.03593	357	0.39648
356	1.04817	356	0.40224
355	1.05893	355	0.40676
354	1.07072	354	0.412
353	1.08034	353	0.41738
352	1.08903	352	0.42367
351	1.10221	351	0.42905
350	1.11124	350	0.43586
349	1.11907	349	0.44295
348	1.12676	348	0.45033
347	1.13507	347	0.45738
346	1.1421	346	0.4641
345	1.15034	345	0.47181
344	1.15676	344	0.48038
343	1.16552	343	0.48929
342	1.17276	342	0.49814
341	1.18003	341	0.50714
340	1.18579	340	0.51552
339	1.19152	339	0.52443
338	1.20259	338	0.53386
337	1.21314	337	0.54381
336	1.22321	336	0.55424
335	1.22803	335	0.56424
334	1.23562	334	0.57419
333	1.24214	333	0.58271
332	1.25103	332	0.59314
331	1.25628	331	0.60195
330	1.26062	330	0.611
329	1.26693	329	0.61819
328	1.27576	328	0.62924
327	1.28038	327	0.6379
326	1.28486	326	0.64662
325	1.29114	325	0.65557
324	1.30469	324	0.66419
323	1.31345	323	0.67119
322	1.31662	322	0.67871
321	1.32562	321	0.68652
320	1.33179	320	0.69324
319	1.33793	319	0.70114
318	1.34545	318	0.70719
317	1.35193	317	0.71448
316	1.357	316	0.72252
315	1.36369	315	0.72852
314	1.36966	314	0.73457
313	1.37293	313	0.74114
312	1.38241	312	0.74848
311	1.39228	311	0.7549
310	1.39824	310	0.76167
309	1.40103	309	0.77005
308	1.40321	308	0.77971
307	1.40721	307	0.78767
306	1.4151	306	0.79462
305	1.42628	305	0.80448
304	1.43738	304	0.81371
303	1.44024	303	0.82276
302	1.44672	302	0.83224
301	1.451	301	0.84257
300	1.45893	300	0.85114
299	1.4681	299	0.86352
298	1.47428	298	0.87343
297	1.48248	297	0.88633
296	1.48652	296	0.89714
295	1.4919	295	0.90681
294	1.49459	294	0.91886
293	1.50524	293	0.92895
292	1.50766	292	0.93833
291	1.51441	291	0.94895
290	1.52441	290	0.9591
289	1.5289	289	0.96976
288	1.53528	288	0.97771
287	1.54359	287	0.98471
286	1.54869	286	0.98919
285	1.54948	285	0.99686
284	1.55414	284	1.001
283	1.55097	283	1.007
282	1.55148	282	1.0089
281	1.55366	281	1.01305
280	1.55148	280	1.01586
279	1.55269	279	1.01881
278	1.55334	278	1.01971
277	1.54721	277	1.01995
276	1.53955	276	1.01971
275	1.53566	275	1.01905
274	1.53283	274	1.01805
273	1.52976	273	1.01938
272	1.52628	272	1.01905
271	1.52038	271	1.02
270	1.50786	270	1.01757
269	1.50134	269	1.01443
268	1.49372	268	1.009
267	1.49148	267	1.00557
266	1.47752	266	1.00114
265	1.47628	265	0.99771
264	1.46114	264	0.9959
263	1.45738	263	0.9929
262	1.44517	262	0.98771
261	1.43241	261	0.98695
260	1.41948	260	0.98281
259	1.41134	259	0.97843
258	1.39583	258	0.97314
257	1.38607	257	0.96952
256	1.37914	256	0.96471
255	1.36876	255	0.95738
254	1.36003	254	0.95157
253	1.34621	253	0.94305
252	1.33169	252	0.93148
251	1.31955	251	0.92148
250	1.30448	250	0.90733
249	1.28941	249	0.89671
248	1.27917	248	0.88376
247	1.26445	247	0.87143
246	1.24807	246	0.86467
245	1.23134	245	0.85186
244	1.21524	244	0.84062
243	1.20252	243	0.82562
242	1.18945	242	0.8109
241	1.17831	241	0.79795
240	1.16724	240	0.78676
239	1.15186	239	0.77043
238	1.13417	238	0.754
237	1.11997	237	0.74124
236	1.10259	236	0.72376
235	1.09193	235	0.71214
234	1.07569	234	0.7011
233	1.06459	233	0.6879
232	1.05266	232	0.6809
231	1.04483	231	0.67081
230	1.03972	230	0.66367
229	1.03162	229	0.65995
228	1.01693	228	0.65781
227	1.01072	227	0.65762
226	1.00769	226	0.65962
225	1.01203	225	0.65595
224	1.00676	224	0.65752
223	1.0039	223	0.65457
222	0.99834	222	0.66224
221	1.00179	221	0.66367
220	1.00447	220	0.66552
219	1.00716	219	0.66662
218	1.00984	218	0.67733
217	1.01252	217	0.68495
216	1.0152	216	0.68681
215	1.01788	215	0.69457
214	1.02056	214	0.69243
213	1.02324	213	0.68581
212	1.02592	212	0.68697
211	1.02861	211	0.68813
210	1.03129	210	0.68929
209	1.03397	209	0.69045
208	1.03665	208	0.69161
207	1.03933	207	0.69278
		206	0.69394
		205	0.6951
		204	0.69626
		203	0.69742

## Sheet: Fig.4b
Fluorescence of RTP wood made from Basswood						phosphorescence of RTP wood made from Basswood
Wavelength (nm)	Intensity					Wavelength (nm)	Intensity
380	0.50587					437	0.10788
381	0.52804					439	0.11145
382	0.5502					441	0.11608
383	0.57237					443	0.12271
384	0.59454					445	0.12993
385	0.61671					447	0.13825
386	0.63915					449	0.14729
387	0.66184					451	0.15623
388	0.68521					453	0.16576
389	0.70933					455	0.17562
390	0.73369					457	0.18602
391	0.75748					459	0.1974
392	0.7804					461	0.21052
393	0.80201					463	0.22417
394	0.82243					465	0.23818
395	0.84113					467	0.25532
396	0.8598					469	0.27233
397	0.87739					471	0.2918
398	0.89447					473	0.314
399	0.90997					475	0.33871
400	0.92401					477	0.36665
401	0.9363					479	0.39514
402	0.94736					481	0.42707
403	0.95748					483	0.45985
404	0.96734					485	0.49333
405	0.97624					487	0.52767
406	0.9843					489	0.56262
407	0.99038					491	0.59841
408	0.99486					493	0.63388
409	0.99795					495	0.66834
410	0.99989					497	0.70241
411	1					499	0.73388
412	0.99922					501	0.76589
413	0.99742					503	0.79642
414	0.99553					505	0.82446
415	0.99253					507	0.85178
416	0.98869					509	0.87702
417	0.98386					511	0.89806
418	0.97832					513	0.91907
419	0.97199					515	0.93871
420	0.96471					517	0.95486
421	0.95683					519	0.96856
422	0.94854					521	0.98054
423	0.93939					523	0.98842
424	0.93017					525	0.99296
425	0.91988					527	0.99734
426	0.90918					529	0.99978
427	0.89823					531	1
428	0.88746					533	0.99663
429	0.87632					535	0.99097
430	0.86498					537	0.98386
431	0.85376					539	0.97566
432	0.84246					541	0.96451
433	0.83123					543	0.95329
434	0.8201					545	0.94034
435	0.80892					547	0.92598
436	0.79761					549	0.90916
437	0.78627					551	0.89076
438	0.77521					553	0.87241
439	0.76378					555	0.85433
440	0.7527					557	0.835
441	0.74183					559	0.81353
442	0.73066					561	0.79232
443	0.71983					563	0.77157
444	0.70928					565	0.74886
445	0.69935					567	0.72784
446	0.68969					569	0.70574
447	0.68056					571	0.68408
448	0.67165					573	0.66259
449	0.66259					575	0.63892
450	0.65434					577	0.61863
451	0.64637					579	0.59673
452	0.63919					581	0.57474
453	0.63271					583	0.55522
454	0.62626					585	0.53478
455	0.62005					587	0.51513
456	0.61401					589	0.49569
457	0.60833					591	0.47691
458	0.60338					593	0.45875
459	0.5982					595	0.43979
460	0.59316					597	0.42339
461	0.58851					599	0.40604
462	0.58436					601	0.38973
463	0.5804					603	0.37215
464	0.5758					605	0.35404
465	0.57064					607	0.3382
466	0.5653					609	0.32268
467	0.55958					611	0.30727
468	0.55383					613	0.29426
469	0.54728					615	0.27904
470	0.54051					617	0.26593
471	0.53371					619	0.25264
472	0.52617					621	0.23897
473	0.51791					623	0.22665
474	0.50942					625	0.21698
475	0.50155					627	0.20663
476	0.49446					629	0.19687
477	0.4877					631	0.18694
478	0.48079					633	0.17802
479	0.47325					635	0.16805
480	0.46602					637	0.16
481	0.45889					639	0.15212
482	0.45219					641	0.14397
483	0.44578					643	0.13681
484	0.43986					645	0.12955
485	0.43422					647	0.12392
486	0.42828					649	0.11802
487	0.42168					651	0.11276
488	0.41462					653	0.10858
489	0.4076					655	0.10345
490	0.40049					657	0.09833
491	0.3932					659	0.09498
492	0.38628					661	0.091
493	0.37948					663	0.08738
494	0.37233					665	0.08389
495	0.36472					667	0.08091
496	0.35674					669	0.07685
497	0.34906					671	0.07337
498	0.34209					673	0.06874
499	0.33558					675	0.0642
500	0.32925					677	0.06086
501	0.32344					679	0.05953
502	0.31805					681	0.05644
503	0.31253					683	0.05392
504	0.30705					685	0.05216
505	0.30192					687	0.05073
506	0.29715					689	0.04886
507	0.29235					691	0.04706
508	0.28747					693	0.04618
509	0.28228					695	0.04547
510	0.27746					697	0.04483
511	0.27301					699	0.04437
512	0.26854					701	0.0423
513	0.26384					703	0.04292
514	0.25949					705	0.04142
515	0.25492					707	0.04058
516	0.25062					709	0.03877
517	0.24605					711	0.03823
518	0.24122					713	0.03631
519	0.23677					715	0.03524
520	0.23257					717	0.03486
521	0.22784					719	0.03339
522	0.2229					721	0.03266
523	0.21792					723	0.03144
524	0.21307					725	0.02899
525	0.20825					727	0.02852
526	0.20357					729	0.02734
527	0.19866					731	0.02689
528	0.19396					733	0.02533
529	0.18965					735	0.02554
530	0.18489					737	0.02398
531	0.17999					739	0.0234
532	0.1754					741	0.02251
533	0.17089					743	0.02161
534	0.16649					745	0.02169
535	0.16205					747	0.02042
536	0.15786					749	0.02042
537	0.15345					751	0.01902
538	0.14926					753	0.01819
539	0.14553					755	0.01838
540	0.14151					757	0.01819
541	0.13762					759	0.01755
542	0.13391					761	0.01582
543	0.13008					763	0.0153
544	0.12665					765	0.01548
545	0.12303					767	0.01337
546	0.1199					769	0.01351
547	0.11669					771	0.01199
548	0.11365					773	0.01212
549	0.11063					775	0.01036
550	0.1071					777	0.00872
551	0.104					779	0.00619
552	0.10105					781	0.00561
553	0.09826					783	0.00526
554	0.09561					785	0.00597
555	0.09272					787	0.00363
556	0.09027					789	0.0034
557	0.08777					791	0.00229
558	0.08527					793	0.00184
559	0.083					795	0.00138
560	0.08076					797	0.00091779
561	0.07849					799	0.000458895
562	0.07623					801	0
563	0.07419
564	0.0726
565	0.07108
566	0.06977
567	0.06788
568	0.06595
569	0.06397
570	0.06163
571	0.05954
572	0.05745
573	0.05544
574	0.05346
575	0.05076
576	0.04812
577	0.0449
578	0.0425
579	0.04003
580	0.0377
581	0.0359
582	0.03385

## Sheet: Fig.4d
Lifetime of RTP wood made from Basswood
0	100471
2000000	5224					lieftime (ms)
4000000	3804				RTP wood made from Basswood	431.89
6000000	3229
8000000	2948	2754.62
10000000	2665	2608.67
12000000	2421	2475.09
14000000	2354	2352.77
16000000	2160	2240.64
18000000	2115	2137.79
20000000	1973	2043.36
22000000	1948	1956.57
24000000	1844	1876.74
26000000	1849	1803.22
28000000	1628	1735.44
30000000	1635	1672.89
32000000	1565	1615.07
34000000	1487	1561.58
36000000	1555	1512.02
38000000	1482	1466.03
40000000	1455	1423.3
42000000	1362	1383.53
44000000	1350	1346.47
46000000	1348	1311.87
48000000	1292	1279.52
50000000	1314	1249.22
52000000	1189	1220.79
54000000	1208	1194.07
56000000	1204	1168.91
58000000	1229	1145.19
60000000	1167	1122.77
62000000	1135	1101.55
64000000	1185	1081.43
66000000	1044	1062.31
68000000	1010	1044.13
70000000	1035	1026.79
72000000	1018	1010.23
74000000	1009	994.398
76000000	980	979.227
78000000	1018	964.669
80000000	1019	950.678
82000000	909	937.21
84000000	889	924.229
86000000	911	911.698
88000000	948	899.585
90000000	880	887.862
92000000	892	876.502
94000000	857	865.48
96000000	868	854.776
98000000	816	844.367
100000000	844	834.237
102000000	856	824.368
104000000	804	814.744
106000000	819	805.353
108000000	761	796.18
110000000	789	787.214
112000000	730	778.445
114000000	763	769.862
116000000	761	761.455
118000000	720	753.218
120000000	777	745.141
122000000	725	737.218
124000000	748	729.443
126000000	721	721.808
128000000	723	714.309
130000000	704	706.941
132000000	734	699.697
134000000	684	692.575
136000000	713	685.57
138000000	677	678.677
140000000	684	671.894
142000000	633	665.216
144000000	654	658.642
146000000	591	652.167
148000000	639	645.789
150000000	612	639.505
152000000	606	633.313
154000000	616	627.211
156000000	627	621.196
158000000	628	615.266
160000000	612	609.419
162000000	557	603.654
164000000	594	597.969
166000000	578	592.361
168000000	597	586.829
170000000	599	581.372
172000000	541	575.989
174000000	619	570.677
176000000	570	565.435
178000000	593	560.262
180000000	527	555.158
182000000	539	550.119
184000000	570	545.146
186000000	524	540.237
188000000	528	535.392
190000000	516	530.608
192000000	505	525.885
194000000	539	521.222
196000000	497	516.618
198000000	512	512.072
200000000	462	507.583
202000000	492	503.15
204000000	498	498.772
206000000	483	494.449
208000000	458	490.179
210000000	438	485.962
212000000	491	481.797
214000000	461	477.682
216000000	471	473.618
218000000	477	469.604
220000000	474	465.638
222000000	475	461.72
224000000	473	457.85
226000000	448	454.026
228000000	439	450.248
230000000	456	446.516
232000000	462	442.828
234000000	452	439.184
236000000	426	435.583
238000000	406	432.025
240000000	390	428.509
242000000	426	425.035
244000000	404	421.601
246000000	402	418.207
248000000	418	414.854
250000000	395	411.539
252000000	422	408.263
254000000	411	405.025
256000000	398	401.824
258000000	416	398.66
260000000	400	395.533
262000000	406	392.442
264000000	377	389.385
266000000	406	386.364
268000000	379	383.378
270000000	390	380.425
272000000	372	377.505
274000000	389	374.619
276000000	396	371.765
278000000	349	368.943
280000000	379	366.153
282000000	369	363.393
284000000	381	360.665
286000000	368	357.967
288000000	363	355.299
290000000	372	352.66
292000000	336	350.05
294000000	381	347.469
296000000	349	344.917
298000000	347	342.392
300000000	349	339.894
302000000	326	337.424
304000000	316	334.981
306000000	345	332.563
308000000	326	330.172
310000000	320	327.807
312000000	332	325.467
314000000	286	323.152
316000000	324	320.861
318000000	293	318.595
320000000	317	316.353
322000000	306	314.134
324000000	290	311.939
326000000	328	309.767
328000000	300	307.617
330000000	341	305.49
332000000	300	303.385
334000000	295	301.301
336000000	314	299.24
338000000	281	297.199
340000000	317	295.179
342000000	331	293.18
344000000	304	291.202
346000000	276	289.243
348000000	303	287.305
350000000	280	285.386
352000000	285	283.486
354000000	281	281.605
356000000	245	279.743
358000000	279	277.9
360000000	301	276.075
362000000	291	274.268
364000000	259	272.479
366000000	265	270.707
368000000	294	268.953
370000000	267	267.216
372000000	262	265.496
374000000	257	263.793
376000000	267	262.106
378000000	260	260.436
380000000	259	258.781
382000000	219	257.142
384000000	259	255.519
386000000	250	253.912
388000000	253	252.32
390000000	276	250.742
392000000	222	249.18
394000000	260	247.632
396000000	243	246.099
398000000	246	244.58
400000000	260	243.076
402000000	229	241.585
404000000	264	240.108
406000000	273	238.644
408000000	264	237.194
410000000	221	235.757
412000000	230	234.334
414000000	275	232.923
416000000	213	231.525
418000000	209	230.139
420000000	221	228.766
422000000	216	227.406
424000000	211	226.057
426000000	222	224.72
428000000	254	223.396
430000000	240	222.083
432000000	222	220.781
434000000	232	219.491
436000000	253	218.212
438000000	223	216.944
440000000	195	215.688
442000000	221	214.442
444000000	238	213.207
446000000	231	211.982
448000000	227	210.768
450000000	231	209.564
452000000	233	208.371
454000000	213	207.187
456000000	201	206.014
458000000	219	204.85
460000000	213	203.696
462000000	196	202.552
464000000	247	201.417
466000000	168	200.292
468000000	177	199.176
470000000	204	198.069
472000000	170	196.971
474000000	174	195.882
476000000	211	194.802
478000000	224	193.73
480000000	204	192.668
482000000	175	191.614
484000000	212	190.568
486000000	171	189.531
488000000	193	188.501
490000000	180	187.48
492000000	179	186.468
494000000	184	185.463
496000000	204	184.466
498000000	188	183.476
500000000	193	182.495
502000000	204	181.521
504000000	186	180.554
506000000	193	179.595
508000000	202	178.644
510000000	173	177.699
512000000	186	176.762
514000000	189	175.832
516000000	154	174.909
518000000	191	173.993
520000000	154	173.084
522000000	161	172.182
524000000	181	171.286
526000000	207	170.397
528000000	168	169.515
530000000	184	168.639
532000000	175	167.769
534000000	184	166.906
536000000	168	166.049
538000000	179	165.199
540000000	178	164.354
542000000	146	163.516
544000000	175	162.684
546000000	155	161.858
548000000	190	161.037
550000000	162	160.223
552000000	170	159.414
554000000	160	158.611
556000000	153	157.813
558000000	176	157.022
560000000	161	156.235
562000000	168	155.455
564000000	146	154.679
566000000	158	153.909
568000000	163	153.145
570000000	143	152.385
572000000	161	151.631
574000000	132	150.882
576000000	166	150.138
578000000	139	149.399
580000000	136	148.665
582000000	132	147.936
584000000	155	147.212
586000000	126	146.493
588000000	167	145.779
590000000	153	145.069
592000000	140	144.364
594000000	130	143.664
596000000	151	142.968
598000000	142	142.277
600000000	158	141.591
602000000	123	140.908
604000000	129	140.231
606000000	127	139.557
608000000	160	138.889
610000000	124	138.224
612000000	148	137.564
614000000	126	136.907
616000000	146	136.255
618000000	135	135.608
620000000	139	134.964
622000000	110	134.324
624000000	135	133.689
626000000	133	133.057
628000000	124	132.429
630000000	131	131.806
632000000	131	131.186
634000000	118	130.57
636000000	124	129.958
638000000	125	129.349
640000000	137	128.744
642000000	139	128.143
644000000	117	127.546
646000000	120	126.952
648000000	156	126.362
650000000	117	125.776
652000000	117	125.193
654000000	121	124.613
656000000	125	124.037
658000000	131	123.465
660000000	152	122.895
662000000	111	122.33
664000000	129	121.767
666000000	123	121.208
668000000	115	120.652
670000000	118	120.1
672000000	124	119.55
674000000	139	119.004
676000000	118	118.462
678000000	114	117.922
680000000	132	117.385
682000000	113	116.852
684000000	104	116.321
686000000	100	115.794
688000000	131	115.269
690000000	114	114.748
692000000	103	114.23
694000000	115	113.714
696000000	103	113.202
698000000	112	112.692
700000000	105	112.185
702000000	116	111.682
704000000	121	111.181
706000000	114	110.682
708000000	91	110.187
710000000	106	109.694
712000000	129	109.204
714000000	118	108.717
716000000	118	108.232
718000000	114	107.75
720000000	114	107.271
722000000	117	106.795
724000000	97	106.321
726000000	126	105.849
728000000	93	105.38
730000000	106	104.914
732000000	103	104.45
734000000	118	103.989
736000000	95	103.53
738000000	94	103.074
740000000	124	102.62
742000000	106	102.169
744000000	96	101.72
746000000	115	101.273
748000000	98	100.829
750000000	112	100.387
752000000	84	99.9479
754000000	98	99.5107
756000000	113	99.0759
758000000	90	98.6433
760000000	91	98.213
762000000	99	97.785
764000000	108	97.3592
766000000	103	96.9356
768000000	114	96.5143
770000000	110	96.0951
772000000	97	95.6781
774000000	113	95.2632
776000000	104	94.8506
778000000	103	94.44
780000000	109	94.0315
782000000	86	93.6252
784000000	103	93.2209
786000000	93	92.8187
788000000	97	92.4186
790000000	98	92.0205
792000000	84	91.6244
794000000	91	91.2303
796000000	82	90.8383
798000000	106	90.4482
800000000	95	90.0601
802000000	78	89.6739
804000000	84	89.2897
806000000	102	88.9074
808000000	88	88.5271
810000000	83	88.1486
812000000	88	87.772
814000000	91	87.3973
816000000	95	87.0245
818000000	79	86.6535
820000000	83	86.2844
822000000	69	85.9171
824000000	73	85.5516
826000000	94	85.1879
828000000	83	84.826
830000000	90	84.4659
832000000	111	84.1076
834000000	94	83.751
836000000	79	83.3962
838000000	100	83.0431
840000000	76	82.6917
842000000	74	82.342
844000000	82	81.9941
846000000	75	81.6478
848000000	92	81.3032
850000000	71	80.9603
852000000	83	80.619
854000000	77	80.2794
856000000	79	79.9414
858000000	89	79.6051
860000000	74	79.2703
862000000	81	78.9372
864000000	76	78.6057
866000000	76	78.2757
868000000	80	77.9474
870000000	75	77.6206
872000000	70	77.2953
874000000	55	76.9716
876000000	74	76.6495
878000000	85	76.3289
880000000	75	76.0097
882000000	86	75.6921
884000000	84	75.3761
886000000	74	75.0615
888000000	91	74.7484
890000000	91	74.4367
892000000	66	74.1265
894000000	78	73.8178
896000000	79	73.5106
898000000	87	73.2048
900000000	75	72.9004
902000000	58	72.5974
904000000	69	72.2958
906000000	70	71.9957
908000000	69	71.697
910000000	63	71.3996
912000000	65	71.1036
914000000	69	70.809
916000000	79	70.5158
918000000	72	70.2239
920000000	68	69.9334
922000000	80	69.6442
924000000	50	69.3564
926000000	51	69.0699
928000000	77	68.7846
930000000	69	68.5008
932000000	71	68.2182
934000000	63	67.9369
936000000	77	67.6569
938000000	53	67.3782
940000000	82	67.1008
942000000	78	66.8246
944000000	79	66.5497
946000000	53	66.2761
948000000	52	66.0037
950000000	65	65.7326
952000000	62	65.4626
954000000	66	65.194
956000000	70	64.9265
958000000	64	64.6602
960000000	63	64.3952
962000000	59	64.1313
964000000	75	63.8687
966000000	57	63.6072
968000000	61	63.3469
970000000	59	63.0878
972000000	46	62.8299
974000000	75	62.5731
976000000	66	62.3175
978000000	56	62.0631
980000000	60	61.8097
982000000	62	61.5576
984000000	71	61.3065
986000000	41	61.0566
988000000	55	60.8078
990000000	55	60.5601
992000000	60	60.3135
994000000	54	60.068
996000000	52	59.8237
998000000	40	59.5804
1000000000	72	59.3382
1002000000	70	59.0971
1004000000	59	58.857
1006000000	46	58.618
1008000000	55	58.3801
1010000000	57	58.1432
1012000000	72	57.9074
1014000000	57	57.6727
1016000000	48	57.4389
1018000000	52	57.2063
1020000000	48	56.9746
1022000000	64	56.744
1024000000	55	56.5144
1026000000	59	56.2858
1028000000	40	56.0582
1030000000	40	55.8316
1032000000	54	55.6061
1034000000	55	55.3815
1036000000	57	55.1579
1038000000	50	54.9353
1040000000	44	54.7137
1042000000	62	54.493
1044000000	61	54.2733
1046000000	47	54.0546
1048000000	53	53.8368
1050000000	63	53.62
1052000000	48	53.4042
1054000000	55	53.1893
1056000000	51	52.9753
1058000000	66	52.7623
1060000000	40	52.5502
1062000000	59	52.3391
1064000000	57	52.1288
1066000000	44	51.9195
1068000000	45	51.7111
1070000000	52	51.5036
1072000000	63	51.297
1074000000	51	51.0913
1076000000	68	50.8865
1078000000	66	50.6826
1080000000	52	50.4796
1082000000	47	50.2774
1084000000	50	50.0762
1086000000	50	49.8758
1088000000	41	49.6763
1090000000	58	49.4776
1092000000	52	49.2799
1094000000	47	49.0829
1096000000	38	48.8869
1098000000	56	48.6917
1100000000	41	48.4973
1102000000	49	48.3038
1104000000	51	48.1111
1106000000	48	47.9192
1108000000	51	47.7282
1110000000	51	47.538
1112000000	38	47.3486
1114000000	54	47.16
1116000000	68	46.9723
1118000000	51	46.7854
1120000000	42	46.5992
1122000000	52	46.4139
1124000000	43	46.2294
1126000000	51	46.0456
1128000000	45	45.8627
1130000000	62	45.6805
1132000000	44	45.4992
1134000000	48	45.3186
1136000000	51	45.1388
1138000000	59	44.9597
1140000000	40	44.7814
1142000000	45	44.6039
1144000000	41	44.4272
1146000000	40	44.2512
1148000000	41	44.076
1150000000	56	43.9015
1152000000	49	43.7278
1154000000	33	43.5548
1156000000	50	43.3826
1158000000	58	43.2111
1160000000	36	43.0403
1162000000	51	42.8702
1164000000	45	42.7009
1166000000	46	42.5324
1168000000	31	42.3645
1170000000	45	42.1974
1172000000	50	42.0309
1174000000	51	41.8652
1176000000	49	41.7002
1178000000	41	41.5359
1180000000	33	41.3723
1182000000	58	41.2094
1184000000	39	41.0472
1186000000	33	40.8856
1188000000	42	40.7248
1190000000	45	40.5647
1192000000	48	40.4052
1194000000	37	40.2464
1196000000	35	40.0883
1198000000	36	39.9309
1200000000	47	39.7741
1202000000	38	39.618
1204000000	41	39.4626
1206000000	34	39.3079
1208000000	57	39.1537
1210000000	45	39.0003
1212000000	34	38.8475
1214000000	44	38.6953
1216000000	45	38.5438
1218000000	47	38.393
1220000000	51	38.2428
1222000000	30	38.0932
1224000000	32	37.9442
1226000000	42	37.7959
1228000000	36	37.6482
1230000000	36	37.5012
1232000000	29	37.3547
1234000000	48	37.2089
1236000000	22	37.0637
1238000000	35	36.9192
1240000000	28	36.7752
1242000000	41	36.6318
1244000000	50	36.4891
1246000000	38	36.3469
1248000000	47	36.2054
1250000000	39	36.0645
1252000000	34	35.9241
1254000000	32	35.7844
1256000000	36	35.6452
1258000000	36	35.5066
1260000000	38	35.3687
1262000000	32	35.2313
1264000000	33	35.0944
1266000000	34	34.9582
1268000000	33	34.8225
1270000000	26	34.6874
1272000000	32	34.5529
1274000000	40	34.419
1276000000	35	34.2856
1278000000	43	34.1528
1280000000	40	34.0205
1282000000	25	33.8888
1284000000	30	33.7576
1286000000	40	33.627
1288000000	30	33.497
1290000000	35	33.3675
1292000000	28	33.2386
1294000000	32	33.1102
1296000000	34	32.9823
1298000000	30	32.855
1300000000	40	32.7282
1302000000	29	32.6019
1304000000	33	32.4762
1306000000	40	32.351
1308000000	40	32.2264
1310000000	38	32.1022
1312000000	31	31.9786
1314000000	29	31.8555
1316000000	36	31.7329
1318000000	37	31.6109
1320000000	30	31.4894
1322000000	29	31.3683
1324000000	24	31.2478
1326000000	31	31.1278
1328000000	36	31.0083
1330000000	38	30.8893
1332000000	34	30.7707
1334000000	27	30.6527
1336000000	24	30.5352
1338000000	31	30.4182
1340000000	29	30.3017
1342000000	39	30.1856
1344000000	39	30.0701
1346000000	31	29.955
1348000000	28	29.8405
1350000000	29	29.7264
1352000000	28	29.6127
1354000000	29	29.4996
1356000000	23	29.3869
1358000000	23	29.2747
1360000000	25	29.163
1362000000	33	29.0518
1364000000	25	28.941
1366000000	31	28.8307
1368000000	34	28.7208
1370000000	30	28.6114
1372000000	31	28.5025
1374000000	31	28.394
1376000000	38	28.286
1378000000	26	28.1784
1380000000	24	28.0713
1382000000	33	27.9646
1384000000	34	27.8584
1386000000	27	27.7526
1388000000	19	27.6473
1390000000	22	27.5424
1392000000	29	27.438
1394000000	28	27.3339
1396000000	22	27.2304
1398000000	24	27.1272
1400000000	23	27.0245
1402000000	23	26.9222
1404000000	25	26.8204
1406000000	38	26.7189
1408000000	20	26.618
1410000000	29	26.5174
1412000000	29	26.4172
1414000000	29	26.3175
1416000000	24	26.2182
1418000000	29	26.1193
1420000000	22	26.0208
1422000000	25	25.9227
1424000000	34	25.8251
1426000000	37	25.7278
1428000000	30	25.6309
1430000000	25	25.5345
1432000000	30	25.4385
1434000000	28	25.3428
1436000000	39	25.2476
1438000000	26	25.1528
1440000000	29	25.0583
1442000000	21	24.9643
1444000000	21	24.8706
1446000000	22	24.7774
1448000000	30	24.6845
1450000000	23	24.592
1452000000	31	24.4999
1454000000	33	24.4082
1456000000	23	24.3169
1458000000	22	24.226
1460000000	27	24.1354
1462000000	27	24.0452
1464000000	9	23.9554
1466000000	22	23.866
1468000000	24	23.7769
1470000000	32	23.6883
1472000000	19	23.5999
1474000000	22	23.512
1476000000	25	23.4244
1478000000	29	23.3372
1480000000	24	23.2504
1482000000	27	23.1639
1484000000	23	23.0778
1486000000	24	22.992
1488000000	21	22.9066
1490000000	23	22.8216
1492000000	30	22.7369
1494000000	18	22.6526
1496000000	16	22.5686
1498000000	20	22.4849
1500000000	23	22.4017
1502000000	19	22.3187
1504000000	24	22.2361
1506000000	17	22.1539
1508000000	29	22.072
1510000000	21	21.9904
1512000000	19	21.9092
1514000000	30	21.8283
1516000000	18	21.7478
1518000000	28	21.6676
1520000000	23	21.5877
1522000000	16	21.5082
1524000000	18	21.429
1526000000	27	21.3501
1528000000	27	21.2716
1530000000	31	21.1934
1532000000	25	21.1155
1534000000	26	21.0379
1536000000	23	20.9607
1538000000	17	20.8838
1540000000	23	20.8072
1542000000	15	20.7309
1544000000	17	20.6549
1546000000	18	20.5793
1548000000	15	20.504
1550000000	27	20.429
1552000000	11	20.3543
1554000000	24	20.2799
1556000000	28	20.2058
1558000000	18	20.132
1560000000	17	20.0586
1562000000	24	19.9854
1564000000	24	19.9126
1566000000	26	19.8401
1568000000	21	19.7678
1570000000	21	19.6959
1572000000	21	19.6242
1574000000	14	19.5529
1576000000	15	19.4819
1578000000	23	19.4111
1580000000	23	19.3407
1582000000	34	19.2705
1584000000	12	19.2007
1586000000	15	19.1311
1588000000	22	19.0618
1590000000	14	18.9928
1592000000	19	18.9241
1594000000	24	18.8557
1596000000	25	18.7876
1598000000	23	18.7197
1600000000	13	18.6521
1602000000	29	18.5849
1604000000	25	18.5179
1606000000	15	18.4511
1608000000	24	18.3847
1610000000	16	18.3185
1612000000	19	18.2526
1614000000	23	18.187
1616000000	21	18.1217
1618000000	13	18.0566
1620000000	9	17.9918
1622000000	18	17.9273
1624000000	20	17.863
1626000000	18	17.799
1628000000	15	17.7353
1630000000	23	17.6718
1632000000	14	17.6087
1634000000	15	17.5457
1636000000	14	17.4831
1638000000	16	17.4206
1640000000	17	17.3585
1642000000	25	17.2966
1644000000	15	17.235
1646000000	13	17.1736
1648000000	16	17.1125
1650000000	13	17.0516
1652000000	21	16.991
1654000000	17	16.9307
1656000000	21	16.8706
1658000000	21	16.8107
1660000000	18	16.7511
1662000000	20	16.6917
1664000000	25	16.6326
1666000000	14	16.5738
1668000000	20	16.5151
1670000000	22	16.4568
1672000000	23	16.3986
1674000000	16	16.3408
1676000000	16	16.2831
1678000000	23	16.2257
1680000000	23	16.1685
1682000000	13	16.1116
1684000000	15	16.0549
1686000000	27	15.9985
1688000000	8	15.9422
1690000000	23	15.8863
1692000000	18	15.8305
1694000000	19	15.775
1696000000	14	15.7197
1698000000	15	15.6646
1700000000	19	15.6098
1702000000	19	15.5552
1704000000	22	15.5008
1706000000	15	15.4467
1708000000	13	15.3928
1710000000	16	15.3391
1712000000	12	15.2856
1714000000	19	15.2323
1716000000	15	15.1793
1718000000	21	15.1265
1720000000	13	15.0739
1722000000	13	15.0215
1724000000	16	14.9694
1726000000	10	14.9175
1728000000	14	14.8658
1730000000	18	14.8142
1732000000	10	14.763
1734000000	19	14.7119
1736000000	15	14.661
1738000000	13	14.6104
1740000000	13	14.56
1742000000	8	14.5097
1744000000	16	14.4597
1746000000	13	14.4099
1748000000	13	14.3603
1750000000	20	14.3109
1752000000	20	14.2617
1754000000	13	14.2127
1756000000	18	14.1639
1758000000	15	14.1154
1760000000	19	14.067
1762000000	17	14.0188
1764000000	14	13.9708
1766000000	19	13.9231
1768000000	12	13.8755
1770000000	17	13.8281
1772000000	16	13.7809
1774000000	13	13.734
1776000000	21	13.6872
1778000000	12	13.6406
1780000000	14	13.5942
1782000000	7	13.548
1784000000	24	13.502
1786000000	20	13.4561
1788000000	12	13.4105
1790000000	17	13.3651
1792000000	14	13.3198
1794000000	21	13.2747
1796000000	13	13.2299
1798000000	13	13.1852
1800000000	19	13.1407
1802000000	13	13.0964
1804000000	14	13.0522
1806000000	11	13.0083
1808000000	17	12.9645
1810000000	13	12.9209
1812000000	14	12.8775
1814000000	13	12.8343
1816000000	17	12.7913
1818000000	12	12.7484
1820000000	17	12.7057
1822000000	17	12.6632
1824000000	9	12.6209
1826000000	12	12.5787
1828000000	18	12.5368
1830000000	9	12.495
1832000000	8	12.4533
1834000000	10	12.4119
1836000000	15	12.3706
1838000000	27	12.3295
1840000000	13	12.2885
1842000000	12	12.2478
1844000000	17	12.2072
1846000000	18	12.1667
1848000000	11	12.1265
1850000000	11	12.0864
1852000000	10	12.0465
1854000000	10	12.0067
1856000000	14	11.9671
1858000000	16	11.9277
1860000000	14	11.8884
1862000000	10	11.8493
1864000000	14	11.8104
1866000000	17	11.7716
1868000000	10	11.733
1870000000	13	11.6945
1872000000	16	11.6562
1874000000	14	11.6181
1876000000	17	11.5801
1878000000	12	11.5423
1880000000	9	11.5046
1882000000	18	11.4671
1884000000	6	11.4298
1886000000	9	11.3926
1888000000	13	11.3555
1890000000	13	11.3186
1892000000	17	11.2819
1894000000	14	11.2453
1896000000	11	11.2089
1898000000	9	11.1726
1900000000	13	11.1365
1902000000	11	11.1005
1904000000	8	11.0647
1906000000	12	11.029
1908000000	15	10.9935
1910000000	11	10.9581
1912000000	14	10.9229
1914000000	11	10.8878
1916000000	15	10.8529
1918000000	11	10.8181
1920000000	3	10.7835
1922000000	11	10.749
1924000000	13	10.7146
1926000000	7	10.6804
1928000000	9	10.6463
1930000000	13	10.6124
1932000000	12	10.5786
1934000000	10	10.5449
1936000000	8	10.5114
1938000000	10	10.478
1940000000	12	10.4448
1942000000	15	10.4117
1944000000	14	10.3788
1946000000	4	10.3459
1948000000	8	10.3133
1950000000	11	10.2807
1952000000	11	10.2483
1954000000	13	10.216
1956000000	11	10.1839
1958000000	10	10.1519
1960000000	12	10.12
1962000000	8	10.0883
1964000000	8	10.0566
1966000000	14	10.0252
1968000000	13	9.99381
1970000000	12	9.9626
1972000000	12	9.93151
1974000000	10	9.90055
1976000000	14	9.86972
1978000000	10	9.83902
1980000000	12	9.80845
1982000000	13	9.77801
1984000000	13	9.74769
1986000000	15	9.71749
1988000000	12	9.68743
1990000000	6	9.65749
1992000000	10	9.62767
1994000000	12	9.59797
1996000000	6	9.56841
1998000000	9	9.53896
2000000000	13	9.50963
2002000000	9	9.48043
2004000000	11	9.45135
2006000000	11	9.42239
2008000000	12	9.39355
2010000000	3	9.36484
2012000000	8	9.33624
2014000000	14	9.30776
2016000000	7	9.27939
2018000000	4	9.25115
2020000000	10	9.22302
2022000000	8	9.19501
2024000000	9	9.16712
2026000000	13	9.13935
2028000000	15	9.11169
2030000000	11	9.08414
2032000000	9	9.05671
2034000000	9	9.02939
2036000000	12	9.00219
2038000000	7	8.9751
2040000000	8	8.94812
2042000000	8	8.92126
2044000000	16	8.8945
2046000000	8	8.86786
2048000000	14	8.84133
2050000000	12	8.81491
2052000000	9	8.7886
2054000000	19	8.7624
2056000000	18	8.7363
2058000000	9	8.71032
2060000000	14	8.68444
2062000000	7	8.65868
2064000000	9	8.63302
2066000000	11	8.60746
2068000000	9	8.58202
2070000000	12	8.55667
2072000000	9	8.53144
2074000000	9	8.50631
2076000000	16	8.48128
2078000000	10	8.45636
2080000000	13	8.43154
2082000000	5	8.40682
2084000000	15	8.38221
2086000000	9	8.3577
2088000000	6	8.33329
2090000000	15	8.30899
2092000000	8	8.28478
2094000000	6	8.26068
2096000000	6	8.23667
2098000000	14	8.21277
2100000000	8	8.18896
2102000000	9	8.16526
2104000000	6	8.14165
2106000000	10	8.11814
2108000000	10	8.09473
2110000000	7	8.07141
2112000000	10	8.0482
2114000000	10	8.02508
2116000000	11	8.00205
2118000000	9	7.97913
2120000000	10	7.95629
2122000000	8	7.93355
2124000000	8	7.91091
2126000000	9	7.88836
2128000000	7	7.86591
2130000000	6	7.84354
2132000000	10	7.82128
2134000000	6	7.7991
2136000000	12	7.77702
2138000000	18	7.75503
2140000000	9	7.73313
2142000000	9	7.71132
2144000000	14	7.6896
2146000000	14	7.66797
2148000000	16	7.64643
2150000000	6	7.62498
2152000000	14	7.60362
2154000000	12	7.58235
2156000000	6	7.56117
2158000000	13	7.54008
2160000000	11	7.51907
2162000000	13	7.49815
2164000000	8	7.47732
2166000000	10	7.45658
2168000000	2	7.43592
2170000000	8	7.41535
2172000000	6	7.39486
2174000000	5	7.37446
2176000000	13	7.35414
2178000000	10	7.33391
2180000000	15	7.31376
2182000000	6	7.2937
2184000000	9	7.27372
2186000000	11	7.25382
2188000000	3	7.23401
2190000000	7	7.21427
2192000000	8	7.19462
2194000000	8	7.17506
2196000000	8	7.15557
2198000000	6	7.13616
2200000000	12	7.11684
2202000000	7	7.09759
2204000000	7	7.07843
2206000000	10	7.05934
2208000000	6	7.04034
2210000000	8	7.02141
2212000000	14	7.00256
2214000000	13	6.98379
2216000000	7	6.9651
2218000000	8	6.94649
2220000000	9	6.92795
2222000000	13	6.90949
2224000000	7	6.89111
2226000000	8	6.87281
2228000000	12	6.85458
2230000000	8	6.83642
2232000000	11	6.81835
2234000000	5	6.80034
2236000000	5	6.78242
2238000000	7	6.76456
2240000000	6	6.74678
2242000000	12	6.72908
2244000000	10	6.71145
2246000000	7	6.69389
2248000000	12	6.67641
2250000000	7	6.65899
2252000000	6	6.64165
2254000000	4	6.62439
2256000000	7	6.60719
2258000000	7	6.59007
2260000000	7	6.57301
2262000000	9	6.55603
2264000000	8	6.53912
2266000000	9	6.52228
2268000000	7	6.50551
2270000000	8	6.48881
2272000000	7	6.47218
2274000000	12	6.45561
2276000000	2	6.43912
2278000000	2	6.4227
2280000000	10	6.40634
2282000000	8	6.39005
2284000000	8	6.37383
2286000000	5	6.35768
2288000000	6	6.34159
2290000000	13	6.32557
2292000000	6	6.30962
2294000000	9	6.29373
2296000000	8	6.27792
2298000000	9	6.26216
2300000000	6	6.24647
2302000000	13	6.23085
2304000000	3	6.21529
2306000000	4	6.1998
2308000000	12	6.18437
2310000000	7	6.169
2312000000	9	6.1537
2314000000	8	6.13847
2316000000	11	6.12329
2318000000	9	6.10818
2320000000	12	6.09313
2322000000	9	6.07815
2324000000	6	6.06323
2326000000	7	6.04837
2328000000	7	6.03357
2330000000	7	6.01883
2332000000	9	6.00415
2334000000	9	5.98954
2336000000	11	5.97498
2338000000	9	5.96049
2340000000	6	5.94606
2342000000	8	5.93168
2344000000	10	5.91737
2346000000	7	5.90312
2348000000	6	5.88892
2350000000	12	5.87479
2352000000	10	5.86071
2354000000	5	5.84669
2356000000	5	5.83273
2358000000	8	5.81883
2360000000	10	5.80499
2362000000	8	5.7912
2364000000	7	5.77747
2366000000	13	5.7638
2368000000	6	5.75019
2370000000	9	5.73663
2372000000	8	5.72313
2374000000	5	5.70968
2376000000	5	5.69629
2378000000	7	5.68296
2380000000	6	5.66968
2382000000	8	5.65645
2384000000	11	5.64329
2386000000	3	5.63017
2388000000	4	5.61711
2390000000	7	5.60411
2392000000	8	5.59116
2394000000	12	5.57826
2396000000	9	5.56542
2398000000	9	5.55263
2400000000	8	5.53989
2402000000	7	5.52721
2404000000	11	5.51458
2406000000	7	5.502
2408000000	14	5.48948
2410000000	10	5.477
2412000000	8	5.46458
2414000000	7	5.45221
2416000000	6	5.43989
2418000000	5	5.42763
2420000000	5	5.41541
2422000000	5	5.40325
2424000000	8	5.39113
2426000000	8	5.37907
2428000000	5	5.36705
2430000000	10	5.35509
2432000000	6	5.34317
2434000000	4	5.33131
2436000000	7	5.3195
2438000000	10	5.30773
2440000000	6	5.29601
2442000000	4	5.28434
2444000000	5	5.27272
2446000000	8	5.26115
2448000000	4	5.24963
2450000000	3	5.23815
2452000000	8	5.22673
2454000000	9	5.21535
2456000000	5	5.20401
2458000000	10	5.19273
2460000000	6	5.18149
2462000000	6	5.1703
2464000000	8	5.15915
2466000000	8	5.14805
2468000000	7	5.137
2470000000	3	5.12599
2472000000	6	5.11503
2474000000	8	5.10412
2476000000	4	5.09325
2478000000	8	5.08242
2480000000	5	5.07164
2482000000	9	5.06091
2484000000	5	5.05022
2486000000	5	5.03957
2488000000	5	5.02897
2490000000	2	5.01841
2492000000	3	5.0079
2494000000	5	4.99743
2496000000	9	4.987
2498000000	8	4.97662
2500000000	5	4.96628
2502000000	4	4.95598
2504000000	4	4.94573
2506000000	6	4.93552
2508000000	5	4.92535
2510000000	4	4.91522
2512000000	6	4.90514
2514000000	2	4.8951
2516000000	4	4.8851
2518000000	10	4.87514
2520000000	6	4.86522
2522000000	6	4.85535
2524000000	3	4.84551
2526000000	5	4.83572
2528000000	3	4.82596
2530000000	5	4.81625
2532000000	3	4.80658
2534000000	8	4.79695
2536000000	2	4.78735
2538000000	3	4.7778
2540000000	6	4.76829
2542000000	8	4.75882
2544000000	1	4.74938
2546000000	12	4.73999
2548000000	8	4.73063
2550000000	1	4.72132
2552000000	11	4.71204
2554000000	9	4.7028
2556000000	9	4.6936
2558000000	1	4.68444
2560000000	8	4.67532
2562000000	6	4.66623
2564000000	5	4.65718
2566000000	12	4.64817
2568000000	7	4.6392
2570000000	5	4.63026
2572000000	9	4.62137
2574000000	4	4.6125
2576000000	10	4.60368
2578000000	9	4.59489
2580000000	4	4.58614
2582000000	9	4.57743
2584000000	8	4.56875
2586000000	9	4.5601
2588000000	5	4.5515
2590000000	8	4.54293
2592000000	6	4.53439
2594000000	4	4.52589
2596000000	8	4.51743
2598000000	6	4.509
2600000000	9	4.50061
2602000000	3	4.49225
2604000000	4	4.48392
2606000000	7	4.47563
2608000000	4	4.46738
2610000000	5	4.45916
2612000000	6	4.45097
2614000000	10	4.44282
2616000000	6	4.4347
2618000000	1	4.42662
2620000000	3	4.41856
2622000000	4	4.41055
2624000000	11	4.40256
2626000000	7	4.39461
2628000000	5	4.38669
2630000000	4	4.37881
2632000000	6	4.37096
2634000000	4	4.36314
2636000000	1	4.35535
2638000000	6	4.3476
2640000000	7	4.33987
2642000000	10	4.33218
2644000000	7	4.32452
2646000000	7	4.3169
2648000000	2	4.3093
2650000000	11	4.30174
2652000000	6	4.29421
2654000000	8	4.28671
2656000000	5	4.27924
2658000000	5	4.2718
2660000000	5	4.26439
2662000000	10	4.25702
2664000000	3	4.24967
2666000000	10	4.24236
2668000000	11	4.23507
2670000000	5	4.22782
2672000000	2	4.2206
2674000000	6	4.2134
2676000000	7	4.20624
2678000000	10	4.1991
2680000000	4	4.192
2682000000	2	4.18492
2684000000	5	4.17788
2686000000	7	4.17086
2688000000	9	4.16388
2690000000	5	4.15692
2692000000	8	4.14999
2694000000	8	4.14309
2696000000	8	4.13622
2698000000	6	4.12937
2700000000	9	4.12256
2702000000	8	4.11577
2704000000	4	4.10902
2706000000	9	4.10229
2708000000	5	4.09558
2710000000	3	4.08891
2712000000	4	4.08226
2714000000	0	4.07565
2716000000	2	4.06906
2718000000	6	4.06249
2720000000	8	4.05596
2722000000	2	4.04945
2724000000	4	4.04297
2726000000	8	4.03651
2728000000	3	4.03008
2730000000	4	4.02368
2732000000	5	4.01731
2734000000	8	4.01096
2736000000	7	4.00464
2738000000	5	3.99834
2740000000	3	3.99207
2742000000	3	3.98583
2744000000	5	3.97961
2746000000	9	3.97342
2748000000	6	3.96726
2750000000	1	3.96112
2752000000	7	3.955
2754000000	8	3.94891
2756000000	2	3.94285
2758000000	3	3.93681
2760000000	6	3.9308
2762000000	4	3.92481
2764000000	7	3.91885
2766000000	4	3.91291
2768000000	6	3.90699
2770000000	5	3.90111
2772000000	3	3.89524
2774000000	8	3.8894
2776000000	4	3.88358
2778000000	5	3.87779
2780000000	3	3.87203
2782000000	8	3.86628
2784000000	7	3.86056
2786000000	7	3.85487
2788000000	6	3.84919
2790000000	3	3.84355
2792000000	4	3.83792
2794000000	5	3.83232
2796000000	2	3.82674
2798000000	7	3.82119
2800000000	6	3.81565
2802000000	3	3.81014
2804000000	5	3.80466
2806000000	6	3.79919
2808000000	9	3.79375
2810000000	4	3.78834
2812000000	9	3.78294
2814000000	8	3.77757
2816000000	5	3.77222
2818000000	5	3.76689
2820000000	10	3.76158
2822000000	8	3.7563
2824000000	5	3.75104
2826000000	4	3.7458
2828000000	9	3.74058
2830000000	8	3.73538
2832000000	3	3.73021
2834000000	5	3.72505
2836000000	8	3.71992
2838000000	7	3.71481
2840000000	5	3.70972
2842000000	5	3.70465
2844000000	4	3.6996
2846000000	3	3.69458
2848000000	5	3.68957
2850000000	9	3.68459
2852000000	8	3.67962
2854000000	7	3.67468
2856000000	4	3.66976
2858000000	9	3.66486
2860000000	3	3.65998
2862000000	6	3.65511
2864000000	6	3.65027
2866000000	3	3.64545
2868000000	4	3.64065
2870000000	2	3.63587
2872000000	5	3.63111
2874000000	5	3.62637
2876000000	7	3.62165
2878000000	2	3.61694
2880000000	5	3.61226
2882000000	6	3.6076
2884000000	3	3.60296
2886000000	11	3.59833
2888000000	6	3.59373
2890000000	4	3.58914
2892000000	2	3.58458
2894000000	9	3.58003
2896000000	3	3.5755
2898000000	4	3.57099
2900000000	8	3.5665
2902000000	3	3.56203
2904000000	3	3.55757
2906000000	5	3.55314
2908000000	5	3.54872
2910000000	4	3.54432
2912000000	7	3.53994
2914000000	2	3.53558
2916000000	5	3.53124
2918000000	7	3.52691
2920000000	0	3.5226
2922000000	3	3.51831
2924000000	2	3.51404
2926000000	2	3.50979
2928000000	7	3.50555
2930000000	0	3.50133
2932000000	4	3.49713
2934000000	5	3.49295
2936000000	3	3.48878
2938000000	3	3.48463
2940000000	5	3.4805
2942000000	5	3.47638
2944000000	2	3.47229
2946000000	3	3.46821
2948000000	7	3.46414
2950000000	4	3.4601
2952000000	4	3.45607
2954000000	5	3.45205
2956000000	5	3.44806
2958000000	7	3.44408
2960000000	4	3.44011
2962000000	3	3.43617
2964000000	4	3.43224
2966000000	3	3.42832
2968000000	3	3.42443
2970000000	7	3.42055
2972000000	6	3.41668
2974000000	7	3.41283
2976000000	5	3.409
2978000000	2	3.40518
2980000000	5	3.40138
2982000000	6	3.39759
2984000000	5	3.39383
2986000000	3	3.39007
2988000000	11	3.38633
2990000000	4	3.38261
2992000000	4	3.3789
2994000000	6	3.37521
2996000000	6	3.37153
2998000000	5	3.36787
3000000000	4	3.36423
3002000000	6	3.3606
3004000000	3	3.35698
3006000000	4	3.35338
3008000000	2	3.34979
3010000000	4	3.34622
3012000000	3	3.34267
3014000000	4	3.33913
3016000000	2	3.3356
3018000000	9	3.33209
3020000000	3	3.32859
3022000000	7	3.32511
3024000000	2	3.32164
3026000000	10	3.31819
3028000000	6	3.31475
3030000000	2	3.31132
3032000000	3	3.30791
3034000000	4	3.30452
3036000000	10	3.30113
3038000000	2	3.29777
3040000000	3	3.29441
3042000000	2	3.29107
3044000000	5	3.28774
3046000000	4	3.28443
3048000000	12	3.28113
3050000000	5	3.27785
3052000000	5	3.27458
3054000000	2	3.27132
3056000000	2	3.26807
3058000000	2	3.26484
3060000000	12	3.26163
3062000000	5	3.25842
3064000000	4	3.25523
3066000000	10	3.25205
3068000000	4	3.24889
3070000000	4	3.24574
3072000000	5	3.2426
3074000000	1	3.23948
3076000000	6	3.23637
3078000000	2	3.23327
3080000000	5	3.23018
3082000000	7	3.22711
3084000000	4	3.22405
3086000000	6	3.221
3088000000	2	3.21796
3090000000	3	3.21494
3092000000	7	3.21193
3094000000	8	3.20894
3096000000	5	3.20595
3098000000	4	3.20298
3100000000	0	3.20002
3102000000	7	3.19707
3104000000	5	3.19414
3106000000	2	3.19121
3108000000	3	3.1883
3110000000	3	3.1854
3112000000	3	3.18252
3114000000	4	3.17964
3116000000	4	3.17678
3118000000	0	3.17393
3120000000	2	3.17109
3122000000	7	3.16826
3124000000	4	3.16545
3126000000	3	3.16264
3128000000	0	3.15985
3130000000	5	3.15707
3132000000	4	3.1543
3134000000	5	3.15154
3136000000	7	3.1488
3138000000	5	3.14606
3140000000	2	3.14334
3142000000	6	3.14063
3144000000	2	3.13793
3146000000	2	3.13524
3148000000	3	3.13256
3150000000	6	3.12989
3152000000	7	3.12724
3154000000	5	3.12459
3156000000	5	3.12196
3158000000	4	3.11934
3160000000	3	3.11672
3162000000	4	3.11412
3164000000	3	3.11153
3166000000	5	3.10895
3168000000	5	3.10639
3170000000	5	3.10383
3172000000	5	3.10128
3174000000	5	3.09874
3176000000	5	3.09622
3178000000	4	3.0937
3180000000	4	3.0912
3182000000	10	3.0887
3184000000	5	3.08622
3186000000	8	3.08374
3188000000	4	3.08128
3190000000	0	3.07883
3192000000	7	3.07638
3194000000	1	3.07395
3196000000	6	3.07153
3198000000	4	3.06911
3200000000	0	3.06671
3202000000	2	3.06432
3204000000	4	3.06193
3206000000	6	3.05956
3208000000	5	3.0572
3210000000	3	3.05484
3212000000	2	3.0525
3214000000	5	3.05017
3216000000	1	3.04784
3218000000	6	3.04553
3220000000	4	3.04322
3222000000	1	3.04093
3224000000	3	3.03864
3226000000	3	3.03637
3228000000	2	3.0341
3230000000	3	3.03184
3232000000	3	3.0296
3234000000	6	3.02736
3236000000	5	3.02513
3238000000	1	3.02291
3240000000	10	3.0207
3242000000	7	3.0185
3244000000	2	3.0163
3246000000	3	3.01412
3248000000	3	3.01195
3250000000	4	3.00978
3252000000	3	3.00762
3254000000	4	3.00548
3256000000	8	3.00334
3258000000	3	3.00121
3260000000	5	2.99909
3262000000	3	2.99698
3264000000	2	2.99488
3266000000	6	2.99278
3268000000	4	2.9907
3270000000	3	2.98862
3272000000	5	2.98655
3274000000	6	2.98449
3276000000	3	2.98244
3278000000	6	2.9804
3280000000	2	2.97837
3282000000	2	2.97634
3284000000	5	2.97432
3286000000	3	2.97231
3288000000	8	2.97031
3290000000	8	2.96832
3292000000	3	2.96634
3294000000	6	2.96436
3296000000	5	2.9624
3298000000	6	2.96044
3300000000	3	2.95849
3302000000	3	2.95654
3304000000	3	2.95461
3306000000	7	2.95268
3308000000	10	2.95076
3310000000	4	2.94885
3312000000	3	2.94695
3314000000	4	2.94506
3316000000	3	2.94317
3318000000	3	2.94129
3320000000	2	2.93942
3322000000	3	2.93756
3324000000	4	2.9357
3326000000	9	2.93385
3328000000	4	2.93201
3330000000	5	2.93018
3332000000	7	2.92836
3334000000	4	2.92654
3336000000	3	2.92473
3338000000	2	2.92293
3340000000	5	2.92113
3342000000	2	2.91934
3344000000	3	2.91756
3346000000	3	2.91579
3348000000	5	2.91403
3350000000	3	2.91227
3352000000	4	2.91052
3354000000	1	2.90878
3356000000	3	2.90704
3358000000	4	2.90531
3360000000	5	2.90359
3362000000	1	2.90188
3364000000	8	2.90017
3366000000	3	2.89847
3368000000	3	2.89678
3370000000	8	2.89509
3372000000	2	2.89341
3374000000	5	2.89174
3376000000	3	2.89007
3378000000	3	2.88842
3380000000	2	2.88677
3382000000	4	2.88512
3384000000	5	2.88348
3386000000	7	2.88185
3388000000	4	2.88023
3390000000	2	2.87861
3392000000	4	2.877
3394000000	4	2.8754
3396000000	5	2.8738
3398000000	3	2.87221
3400000000	7	2.87063
3402000000	2	2.86905
3404000000	2	2.86748
3406000000	3	2.86592
3408000000	5	2.86436
3410000000	5	2.86281
3412000000	4	2.86126
3414000000	1	2.85973
3416000000	3	2.85819
3418000000	6	2.85667
3420000000	10	2.85515
3422000000	4	2.85364
3424000000	5	2.85213
3426000000	5	2.85063
3428000000	3	2.84914
3430000000	3	2.84765
3432000000	5	2.84617
3434000000	5	2.84469
3436000000	3	2.84322
3438000000	6	2.84176
3440000000	3	2.8403
3442000000	3	2.83885
3444000000	1	2.83741
3446000000	5	2.83597
3448000000	3	2.83453
3450000000	5	2.83311
3452000000	5	2.83169
3454000000	3	2.83027
3456000000	7	2.82886
3458000000	4	2.82746
3460000000	2	2.82606
3462000000	3	2.82467
3464000000	1	2.82328
3466000000	3	2.8219
3468000000	5	2.82053
3470000000	4	2.81916
3472000000	1	2.8178
3474000000	3	2.81644
3476000000	7	2.81509
3478000000	3	2.81374
3480000000	5	2.8124
3482000000	4	2.81107
3484000000	1	2.80974
3486000000	3	2.80842
3488000000	7	2.8071
3490000000	3	2.80578
3492000000	5	2.80448
3494000000	9	2.80318
3496000000	4	2.80188
3498000000	2	2.80059
3500000000	2	2.7993
3502000000	4	2.79802
3504000000	6	2.79675
3506000000	6	2.79548
3508000000	6	2.79421
3510000000	5	2.79295
3512000000	4	2.7917
3514000000	3	2.79045
3516000000	3	2.78921
3518000000	3	2.78797
3520000000	6	2.78674
3522000000	2	2.78551
3524000000	5	2.78429
3526000000	3	2.78307
3528000000	4	2.78185
3530000000	4	2.78065
3532000000	9	2.77944
3534000000	3	2.77825
3536000000	6	2.77705
3538000000	5	2.77587
3540000000	3	2.77468
3542000000	5	2.77351
3544000000	3	2.77233
3546000000	5	2.77116
3548000000	9	2.77
3550000000	0	2.76884
3552000000	3	2.76769
3554000000	3	2.76654
3556000000	4	2.7654
3558000000	4	2.76426
3560000000	2	2.76312
3562000000	2	2.76199
3564000000	5	2.76087
3566000000	1	2.75975
3568000000	3	2.75863
3570000000	2	2.75752
3572000000	6	2.75641
3574000000	3	2.75531
3576000000	9	2.75421
3578000000	3	2.75312
3580000000	2	2.75203
3582000000	5	2.75095
3584000000	5	2.74987
3586000000	5	2.7488
3588000000	3	2.74773
3590000000	5	2.74666
3592000000	1	2.7456
3594000000	5	2.74454
3596000000	6	2.74349
3598000000	1	2.74244
3600000000	3	2.7414
3602000000	3	2.74036
3604000000	2	2.73932
3606000000	3	2.73829
3608000000	11	2.73727
3610000000	7	2.73624
3612000000	1	2.73523
3614000000	5	2.73421
3616000000	2	2.7332
3618000000	4	2.7322
3620000000	3	2.7312
3622000000	3	2.7302
3624000000	4	2.72921
3626000000	2	2.72822
3628000000	5	2.72723
3630000000	4	2.72625
3632000000	6	2.72528
3634000000	2	2.7243
3636000000	1	2.72334
3638000000	4	2.72237
3640000000	2	2.72141
3642000000	5	2.72046
3644000000	9	2.7195
3646000000	1	2.71855
3648000000	2	2.71761
3650000000	4	2.71667
3652000000	6	2.71573
3654000000	8	2.7148
3656000000	4	2.71387
3658000000	5	2.71295
3660000000	5	2.71203
3662000000	5	2.71111
3664000000	4	2.7102
3666000000	3	2.70929
3668000000	4	2.70838
3670000000	10	2.70748
3672000000	1	2.70658
3674000000	3	2.70569
3676000000	2	2.70479
3678000000	2	2.70391
3680000000	3	2.70302
3682000000	6	2.70214
3684000000	3	2.70127
3686000000	6	2.7004
3688000000	2	2.69953
3690000000	5	2.69866
3692000000	5	2.6978
3694000000	4	2.69694
3696000000	7	2.69609
3698000000	3	2.69524
3700000000	3	2.69439
3702000000	5	2.69355
3704000000	3	2.69271
3706000000	2	2.69187
3708000000	2	2.69104
3710000000	3	2.69021
3712000000	8	2.68938
3714000000	3	2.68856
3716000000	3	2.68774
3718000000	5	2.68692
3720000000	3	2.68611
3722000000	5	2.6853
3724000000	3	2.68449
3726000000	1	2.68369
3728000000	6	2.68289
3730000000	6	2.68209
3732000000	2	2.6813
3734000000	4	2.68051
3736000000	8	2.67973
3738000000	10	2.67894
3740000000	2	2.67816
3742000000	1	2.67739
3744000000	4	2.67661
3746000000	2	2.67584
3748000000	6	2.67508
3750000000	3	2.67431
3752000000	3	2.67355
3754000000	2	2.6728
3756000000	0	2.67204
3758000000	3	2.67129
3760000000	4	2.67054
3762000000	3	2.6698
3764000000	3	2.66906
3766000000	5	2.66832
3768000000	3	2.66758
3770000000	5	2.66685
3772000000	4	2.66612
3774000000	2	2.6654
3776000000	4	2.66467
3778000000	6	2.66395
3780000000	1	2.66324
3782000000	7	2.66252
3784000000	3	2.66181
3786000000	4	2.6611
3788000000	3	2.6604
3790000000	5	2.6597
3792000000	5	2.659
3794000000	1	2.6583
3796000000	2	2.65761
3798000000	5	2.65691
3800000000	2	2.65623
3802000000	3	2.65554
3804000000	0	2.65486
3806000000	0	2.65418
3808000000	7	2.6535
3810000000	5	2.65283
3812000000	5	2.65216
3814000000	2	2.65149
3816000000	2	2.65083
3818000000	6	2.65016
3820000000	2	2.6495
3822000000	2	2.64885
3824000000	2	2.64819
3826000000	2	2.64754
3828000000	3	2.64689
3830000000	5	2.64625
3832000000	3	2.6456
3834000000	4	2.64496
3836000000	2	2.64432
3838000000	8	2.64369
3840000000	5	2.64305
3842000000	3	2.64242
3844000000	5	2.6418
3846000000	1	2.64117
3848000000	4	2.64055
3850000000	6	2.63993
3852000000	3	2.63931
3854000000	3	2.6387
3856000000	1	2.63809
3858000000	7	2.63748
3860000000	2	2.63687
3862000000	3	2.63626
3864000000	5	2.63566
3866000000	10	2.63506
3868000000	5	2.63447
3870000000	2	2.63387
3872000000	2	2.63328
3874000000	7	2.63269
3876000000	6	2.6321
3878000000	2	2.63152
3880000000	4	2.63094
3882000000	1	2.63036
3884000000	4	2.62978
3886000000	3	2.6292
3888000000	2	2.62863
3890000000	6	2.62806
3892000000	6	2.62749
3894000000	4	2.62693
3896000000	5	2.62636
3898000000	0	2.6258
3900000000	6	2.62525
3902000000	4	2.62469
3904000000	3	2.62414
3906000000	2	2.62358
3908000000	6	2.62304
3910000000	10	2.62249
3912000000	3	2.62194
3914000000	4	2.6214
3916000000	3	2.62086
3918000000	4	2.62032
3920000000	3	2.61979
3922000000	4	2.61925
3924000000	2	2.61872
3926000000	2	2.61819
3928000000	0	2.61767
3930000000	1	2.61714
3932000000	6	2.61662
3934000000	3	2.6161
3936000000	5	2.61558
3938000000	0	2.61507
3940000000	3	2.61455
3942000000	3	2.61404
3944000000	1	2.61353
3946000000	4	2.61302
3948000000	5	2.61252
3950000000	3	2.61202
3952000000	6	2.61151
3954000000	6	2.61102
3956000000	2	2.61052
3958000000	2	2.61002
3960000000	1	2.60953
3962000000	13	2.60904
3964000000	3	2.60855
3966000000	4	2.60806
3968000000	3	2.60758
3970000000	4	2.6071
3972000000	4	2.60662
3974000000	5	2.60614
3976000000	5	2.60566
3978000000	7	2.60519
3980000000	4	2.60471
3982000000	3	2.60424
3984000000	1	2.60377
3986000000	1	2.60331
3988000000	2	2.60284
3990000000	3	2.60238
3992000000	1	2.60192
3994000000	8	2.60146
3996000000	2	2.601
[truncated: 2,001 more rows]

## Sheet: Fig.4e
Lifetime of Basswood				Lifetime of RTP wood made from Basswood
0	1			0	100471
50000	2			2000000	5224					lieftime (ms)
100000	2			4000000	3804				Basswood	28.25
150000	1			6000000	3229				RTP wood made from Basswood	431.89
200000	4			8000000	2948	2754.62
250000	4			10000000	2665	2608.67
300000	0			12000000	2421	2475.09
350000	3			14000000	2354	2352.77
400000	2			16000000	2160	2240.64
450000	0			18000000	2115	2137.79
500000	3			20000000	1973	2043.36
550000	4			22000000	1948	1956.57
600000	2			24000000	1844	1876.74
650000	2			26000000	1849	1803.22
700000	3			28000000	1628	1735.44
750000	0			30000000	1635	1672.89
800000	1			32000000	1565	1615.07
850000	3			34000000	1487	1561.58
900000	3			36000000	1555	1512.02
950000	4			38000000	1482	1466.03
1000000	4473			40000000	1455	1423.3
1050000	224771			42000000	1362	1383.53
1100000	29737			44000000	1350	1346.47
1150000	18864			46000000	1348	1311.87
1200000	15797			48000000	1292	1279.52
1250000	13732			50000000	1314	1249.22
1300000	12221			52000000	1189	1220.79
1350000	11048			54000000	1208	1194.07
1400000	10417			56000000	1204	1168.91
1450000	9359			58000000	1229	1145.19
1500000	8762			60000000	1167	1122.77
1550000	8392			62000000	1135	1101.55
1600000	7713			64000000	1185	1081.43
1650000	7422			66000000	1044	1062.31
1700000	7010			68000000	1010	1044.13
1750000	6726			70000000	1035	1026.79
1800000	6356			72000000	1018	1010.23
1850000	6242			74000000	1009	994.398
1900000	5937			76000000	980	979.227
1950000	5680			78000000	1018	964.669
2000000	5353			80000000	1019	950.678
2050000	5256			82000000	909	937.21
2100000	4908			84000000	889	924.229
2150000	4902			86000000	911	911.698
2200000	4984			88000000	948	899.585
2250000	4618			90000000	880	887.862
2300000	4484			92000000	892	876.502
2350000	4367			94000000	857	865.48
2400000	4166			96000000	868	854.776
2450000	4077	3819.49		98000000	816	844.367
2500000	3984	3743.69		100000000	844	834.237
2550000	3781	3669.71		102000000	856	824.368
2600000	3770	3597.52		104000000	804	814.744
2650000	3543	3527.07		106000000	819	805.353
2700000	3509	3458.32		108000000	761	796.18
2750000	3355	3391.21		110000000	789	787.214
2800000	3350	3325.71		112000000	730	778.445
2850000	3234	3261.79		114000000	763	769.862
2900000	3215	3199.38		116000000	761	761.455
2950000	3163	3138.47		118000000	720	753.218
3000000	3091	3079.01		120000000	777	745.141
3050000	3040	3020.97		122000000	725	737.218
3100000	3025	2964.3		124000000	748	729.443
3150000	2977	2908.98		126000000	721	721.808
3200000	2762	2854.96		128000000	723	714.309
3250000	2702	2802.23		130000000	704	706.941
3300000	2612	2750.73		132000000	734	699.697
3350000	2791	2700.45		134000000	684	692.575
3400000	2542	2651.35		136000000	713	685.57
3450000	2575	2603.4		138000000	677	678.677
3500000	2416	2556.58		140000000	684	671.894
3550000	2431	2510.84		142000000	633	665.216
3600000	2385	2466.18		144000000	654	658.642
3650000	2400	2422.55		146000000	591	652.167
3700000	2310	2379.94		148000000	639	645.789
3750000	2264	2338.32		150000000	612	639.505
3800000	2341	2297.65		152000000	606	633.313
3850000	2260	2257.93		154000000	616	627.211
3900000	2184	2219.12		156000000	627	621.196
3950000	2142	2181.21		158000000	628	615.266
4000000	2099	2144.16		160000000	612	609.419
4050000	2181	2107.96		162000000	557	603.654
4100000	1972	2072.58		164000000	594	597.969
4150000	1964	2038.02		166000000	578	592.361
4200000	2003	2004.23		168000000	597	586.829
4250000	1801	1971.22		170000000	599	581.372
4300000	1895	1938.94		172000000	541	575.989
4350000	1845	1907.4		174000000	619	570.677
4400000	1895	1876.57		176000000	570	565.435
4450000	1759	1846.43		178000000	593	560.262
4500000	1787	1816.96		180000000	527	555.158
4550000	1739	1788.15		182000000	539	550.119
4600000	1758	1759.98		184000000	570	545.146
4650000	1728	1732.44		186000000	524	540.237
4700000	1671	1705.5		188000000	528	535.392
4750000	1682	1679.16		190000000	516	530.608
4800000	1634	1653.4		192000000	505	525.885
4850000	1731	1628.21		194000000	539	521.222
4900000	1533	1603.57		196000000	497	516.618
4950000	1569	1579.46		198000000	512	512.072
5000000	1523	1555.88		200000000	462	507.583
5050000	1561	1532.81		202000000	492	503.15
5100000	1485	1510.24		204000000	498	498.772
5150000	1466	1488.16		206000000	483	494.449
5200000	1420	1466.55		208000000	458	490.179
5250000	1476	1445.4		210000000	438	485.962
5300000	1489	1424.7		212000000	491	481.797
5350000	1470	1404.45		214000000	461	477.682
5400000	1421	1384.62		216000000	471	473.618
5450000	1400	1365.21		218000000	477	469.604
5500000	1353	1346.21		220000000	474	465.638
5550000	1272	1327.61		222000000	475	461.72
5600000	1303	1309.4		224000000	473	457.85
5650000	1252	1291.57		226000000	448	454.026
5700000	1279	1274.11		228000000	439	450.248
5750000	1284	1257.01		230000000	456	446.516
5800000	1242	1240.26		232000000	462	442.828
5850000	1156	1223.85		234000000	452	439.184
5900000	1273	1207.78		236000000	426	435.583
5950000	1191	1192.04		238000000	406	432.025
6000000	1170	1176.62		240000000	390	428.509
6050000	1185	1161.5		242000000	426	425.035
6100000	1115	1146.7		244000000	404	421.601
6150000	1156	1132.18		246000000	402	418.207
6200000	1091	1117.96		248000000	418	414.854
6250000	1128	1104.02		250000000	395	411.539
6300000	1072	1090.36		252000000	422	408.263
6350000	1112	1076.97		254000000	411	405.025
6.4e+06	1096	1063.84		256000000	398	401.824
6.45e+06	1090	1050.96		258000000	416	398.66
6.5e+06	1020	1038.34		260000000	400	395.533
6.55e+06	1065	1025.96		262000000	406	392.442
6.6e+06	1098	1013.81		264000000	377	389.385
6.65e+06	1011	1001.91		266000000	406	386.364
6.7e+06	1022	990.224		268000000	379	383.378
6.75e+06	998	978.765		270000000	390	380.425
6.8e+06	981	967.522		272000000	372	377.505
6.85e+06	992	956.491		274000000	389	374.619
6.9e+06	997	945.667		276000000	396	371.765
6.95e+06	934	935.044		278000000	349	368.943
7e+06	941	924.619		280000000	379	366.153
7.05e+06	939	914.386		282000000	369	363.393
7.1e+06	936	904.341		284000000	381	360.665
7.15e+06	913	894.479		286000000	368	357.967
7.2e+06	917	884.797		288000000	363	355.299
7.25e+06	827	875.289		290000000	372	352.66
7.3e+06	910	865.953		292000000	336	350.05
7.35e+06	905	856.784		294000000	381	347.469
7.4e+06	851	847.778		296000000	349	344.917
7.45e+06	821	838.932		298000000	347	342.392
7.5e+06	828	830.242		300000000	349	339.894
7.55e+06	878	821.703		302000000	326	337.424
7.6e+06	811	813.314		304000000	316	334.981
7.65e+06	855	805.069		306000000	345	332.563
7.7e+06	798	796.967		308000000	326	330.172
7.75e+06	780	789.004		310000000	320	327.807
7.8e+06	852	781.176		312000000	332	325.467
7.85e+06	816	773.481		314000000	286	323.152
7.9e+06	747	765.915		316000000	324	320.861
7.95e+06	750	758.476		318000000	293	318.595
8e+06	771	751.161		320000000	317	316.353
8.05e+06	706	743.967		322000000	306	314.134
8.1e+06	738	736.892		324000000	290	311.939
8.15e+06	739	729.932		326000000	328	309.767
8.2e+06	734	723.085		328000000	300	307.617
8.25e+06	757	716.349		330000000	341	305.49
8.3e+06	762	709.721		332000000	300	303.385
8.35e+06	695	703.199		334000000	295	301.301
8.4e+06	681	696.78		336000000	314	299.24
8.45e+06	718	690.463		338000000	281	297.199
8.5e+06	673	684.245		340000000	317	295.179
8.55e+06	686	678.123		342000000	331	293.18
8.6e+06	677	672.096		344000000	304	291.202
8.65e+06	714	666.162		346000000	276	289.243
8.7e+06	649	660.319		348000000	303	287.305
8.75e+06	687	654.564		350000000	280	285.386
8.8e+06	699	648.897		352000000	285	283.486
8.85e+06	679	643.314		354000000	281	281.605
8.9e+06	616	637.814		356000000	245	279.743
8.95e+06	633	632.396		358000000	279	277.9
9e+06	632	627.057		360000000	301	276.075
9.05e+06	646	621.797		362000000	291	274.268
9.1e+06	611	616.613		364000000	259	272.479
9.15e+06	567	611.503		366000000	265	270.707
9.2e+06	597	606.467		368000000	294	268.953
9.25e+06	594	601.503		370000000	267	267.216
9.3e+06	636	596.608		372000000	262	265.496
9.35e+06	609	591.783		374000000	257	263.793
9.4e+06	560	587.025		376000000	267	262.106
9.45e+06	630	582.333		378000000	260	260.436
9.5e+06	617	577.705		380000000	259	258.781
9.55e+06	600	573.141		382000000	219	257.142
9.6e+06	565	568.638		384000000	259	255.519
9.65e+06	557	564.197		386000000	250	253.912
9.7e+06	539	559.815		388000000	253	252.32
9.75e+06	575	555.491		390000000	276	250.742
9.8e+06	556	551.225		392000000	222	249.18
9.85e+06	589	547.014		394000000	260	247.632
9.9e+06	566	542.859		396000000	243	246.099
9.95e+06	535	538.757		398000000	246	244.58
10000000	565	534.708		400000000	260	243.076
10050000	535	530.711		402000000	229	241.585
10100000	563	526.765		404000000	264	240.108
10150000	510	522.869		406000000	273	238.644
10200000	544	519.021		408000000	264	237.194
10250000	494	515.222		410000000	221	235.757
10300000	526	511.469		412000000	230	234.334
10350000	517	507.762		414000000	275	232.923
10400000	516	504.101		416000000	213	231.525
10450000	511	500.484		418000000	209	230.139
10500000	479	496.91		420000000	221	228.766
10550000	487	493.38		422000000	216	227.406
10600000	486	489.891		424000000	211	226.057
10650000	499	486.443		426000000	222	224.72
10700000	497	483.036		428000000	254	223.396
10750000	491	479.668		430000000	240	222.083
10800000	520	476.34		432000000	222	220.781
10850000	466	473.05		434000000	232	219.491
10900000	463	469.797		436000000	253	218.212
10950000	465	466.581		438000000	223	216.944
11000000	448	463.401		440000000	195	215.688
11050000	460	460.257		442000000	221	214.442
11100000	478	457.148		444000000	238	213.207
11150000	474	454.073		446000000	231	211.982
11200000	482	451.032		448000000	227	210.768
11250000	468	448.024		450000000	231	209.564
11300000	439	445.049		452000000	233	208.371
11350000	408	442.106		454000000	213	207.187
11400000	425	439.194		456000000	201	206.014
11450000	423	436.313		458000000	219	204.85
11500000	442	433.463		460000000	213	203.696
11550000	425	430.642		462000000	196	202.552
11600000	455	427.851		464000000	247	201.417
11650000	437	425.089		466000000	168	200.292
11700000	391	422.356		468000000	177	199.176
11750000	411	419.65		470000000	204	198.069
11800000	400	416.972		472000000	170	196.971
11850000	425	414.321		474000000	174	195.882
11900000	390	411.697		476000000	211	194.802
11950000	419	409.098		478000000	224	193.73
12000000	417	406.526		480000000	204	192.668
12050000	390	403.979		482000000	175	191.614
12100000	384	401.457		484000000	212	190.568
12150000	375	398.96		486000000	171	189.531
12200000	412	396.487		488000000	193	188.501
12250000	408	394.038		490000000	180	187.48
12300000	392	391.612		492000000	179	186.468
12350000	406	389.21		494000000	184	185.463
12400000	348	386.83		496000000	204	184.466
12450000	370	384.473		498000000	188	183.476
12500000	400	382.137		500000000	193	182.495
12550000	388	379.824		502000000	204	181.521
12600000	388	377.532		504000000	186	180.554
12650000	372	375.261		506000000	193	179.595
12700000	377	373.011		508000000	202	178.644
12750000	368	370.782		510000000	173	177.699
12800000	398	368.573		512000000	186	176.762
12850000	387	366.383		514000000	189	175.832
12900000	332	364.214		516000000	154	174.909
12950000	389	362.064		518000000	191	173.993
13000000	369	359.932		520000000	154	173.084
13050000	366	357.82		522000000	161	172.182
13100000	334	355.727		524000000	181	171.286
13150000	334	353.651		526000000	207	170.397
13200000	349	351.594		528000000	168	169.515
13250000	290	349.555		530000000	184	168.639
13300000	328	347.533		532000000	175	167.769
13350000	358	345.528		534000000	184	166.906
13400000	331	343.541		536000000	168	166.049
13450000	315	341.571		538000000	179	165.199
13500000	339	339.617		540000000	178	164.354
13550000	342	337.68		542000000	146	163.516
13600000	305	335.759		544000000	175	162.684
13650000	315	333.854		546000000	155	161.858
13700000	300	331.964		548000000	190	161.037
13750000	351	330.091		550000000	162	160.223
13800000	337	328.233		552000000	170	159.414
13850000	315	326.39		554000000	160	158.611
13900000	337	324.562		556000000	153	157.813
13950000	304	322.749		558000000	176	157.022
14000000	326	320.951		560000000	161	156.235
14050000	283	319.167		562000000	168	155.455
14100000	308	317.398		564000000	146	154.679
14150000	309	315.643		566000000	158	153.909
14200000	311	313.901		568000000	163	153.145
14250000	309	312.174		570000000	143	152.385
14300000	299	310.46		572000000	161	151.631
14350000	262	308.76		574000000	132	150.882
14400000	305	307.073		576000000	166	150.138
14450000	310	305.399		578000000	139	149.399
14500000	306	303.738		580000000	136	148.665
14550000	305	302.09		582000000	132	147.936
14600000	325	300.455		584000000	155	147.212
14650000	268	298.832		586000000	126	146.493
14700000	313	297.222		588000000	167	145.779
14750000	307	295.624		590000000	153	145.069
14800000	311	294.039		592000000	140	144.364
14850000	310	292.465		594000000	130	143.664
14900000	288	290.903		596000000	151	142.968
14950000	308	289.353		598000000	142	142.277
15000000	307	287.815		600000000	158	141.591
15050000	274	286.288		602000000	123	140.908
15100000	312	284.773		604000000	129	140.231
15150000	297	283.268		606000000	127	139.557
15200000	275	281.775		608000000	160	138.889
15250000	274	280.293		610000000	124	138.224
15300000	281	278.822		612000000	148	137.564
15350000	279	277.362		614000000	126	136.907
15400000	260	275.912		616000000	146	136.255
15450000	272	274.473		618000000	135	135.608
15500000	277	273.045		620000000	139	134.964
15550000	262	271.627		622000000	110	134.324
15600000	269	270.219		624000000	135	133.689
15650000	262	268.821		626000000	133	133.057
15700000	257	267.434		628000000	124	132.429
15750000	272	266.056		630000000	131	131.806
15800000	254	264.688		632000000	131	131.186
15850000	257	263.33		634000000	118	130.57
15900000	262	261.982		636000000	124	129.958
15950000	258	260.643		638000000	125	129.349
16000000	270	259.313		640000000	137	128.744
16050000	252	257.993		642000000	139	128.143
16100000	267	256.683		644000000	117	127.546
16150000	251	255.381		646000000	120	126.952
16200000	254	254.089		648000000	156	126.362
16250000	246	252.805		650000000	117	125.776
16300000	255	251.531		652000000	117	125.193
16350000	242	250.266		654000000	121	124.613
16400000	209	249.009		656000000	125	124.037
16450000	264	247.761		658000000	131	123.465
16500000	229	246.522		660000000	152	122.895
16550000	246	245.291		662000000	111	122.33
16600000	236	244.068		664000000	129	121.767
16650000	248	242.854		666000000	123	121.208
16700000	220	241.649		668000000	115	120.652
16750000	216	240.451		670000000	118	120.1
16800000	243	239.262		672000000	124	119.55
16850000	233	238.081		674000000	139	119.004
16900000	217	236.908		676000000	118	118.462
16950000	225	235.743		678000000	114	117.922
17000000	232	234.585		680000000	132	117.385
17050000	219	233.436		682000000	113	116.852
17100000	229	232.294		684000000	104	116.321
[truncated: 7,657 more rows]
